# Supplementary material for: Revisiting the Metabolic Capabilities of Bifidobacterium longum susbp. longum and Bifidobacterium longum subsp. infantis from a Glycoside Hydrolase Perspective
Source: Microorganisms. 2020 May 13;8(5):723. doi: 10.3390/microorganisms8050723 (PMC7285499; doi:10.3390/microorganisms8050723)
Supplement: Supplementary file 1 [file microorganisms-08-00723-s001.zip]

Archive with 4 entries (4 files):
- Supplementary File 1 def.xlsx
- Supplementary File 2 def.xlsx
- Supplementary File 3 def.pptx
- Supplementary File 4 def.tif
