# Supplementary material for: Revisiting the Metabolic Capabilities of Bifidobacterium longum susbp. longum and Bifidobacterium longum subsp. infantis from a Glycoside Hydrolase Perspective
Source: Microorganisms. 2020 May 13;8(5):723. doi: 10.3390/microorganisms8050723 (PMC7285499; doi:10.3390/microorganisms8050723)
Supplement: Supplementary file 1 [file microorganisms-08-00723-s001.zip › Supplementary File 1 def.xlsx]

## Sheet: bifidobacterium strains informa
		Organism name	Infraspeceific Name	Enabled	Bioproject	Biosample	GBRS	URL GENBANK
		Bifidobacterium longum subsp. infantis		Available	PRJEB26419	SAMEA5771496	GCF_902167915.1	ftp://ftp.ncbi.nlm.nih.gov/genomes/all/GCA/902/167/915/GCA_902167915.1_Bifidobacterium_longum_subsp_infantis_JG_Bg463
		Bifidobacterium longum subsp. infantis	strain=UBBI-01	Available	PRJNA493554	SAMN11370925	GCF_004803425.1	ftp://ftp.ncbi.nlm.nih.gov/genomes/all/GCA/004/803/425/GCA_004803425.1_ASM480342v1
		Bifidobacterium longum subsp. infantis	strain=TPY12-1	Available	PRJNA339033	SAMN05578879	GCF_001870755.1	ftp://ftp.ncbi.nlm.nih.gov/genomes/all/GCA/001/870/755/GCA_001870755.1_ASM187075v1
		Bifidobacterium longum subsp. infantis	strain=1888B	Available	PRJNA379831	SAMN06621708	GCF_002076025.1	ftp://ftp.ncbi.nlm.nih.gov/genomes/all/GCA/002/076/025/GCA_002076025.1_Bbif1888B
		Bifidobacterium longum subsp. infantis	strain=BIC1206122787	Available	PRJEB7117	SAMEA2747183	GCF_000825005.1	ftp://ftp.ncbi.nlm.nih.gov/genomes/all/GCA/000/825/005/GCA_000825005.1_BIC1206122787.V1
		Bifidobacterium longum subsp. infantis	strain=BIC1307292462	Available	PRJEB7117	SAMEA2747184	GCF_000825025.1	ftp://ftp.ncbi.nlm.nih.gov/genomes/all/GCA/000/825/025/GCA_000825025.1_BIC1307292462.V1
		Bifidobacterium longum subsp. infantis	strain=BIC1401111250	Available	PRJEB7117	SAMEA2747185	GCF_000825045.1	ftp://ftp.ncbi.nlm.nih.gov/genomes/all/GCA/000/825/045/GCA_000825045.1_BIC1401111250.V1
		Bifidobacterium longum subsp. infantis	strain=BIC1401212621a	Available	PRJEB7117	SAMEA2747186	GCF_000825065.1	ftp://ftp.ncbi.nlm.nih.gov/genomes/all/GCA/000/825/065/GCA_000825065.1_BIC1401212621a.V1
		Bifidobacterium longum subsp. infantis	strain=BIC1401212621b	Available	PRJEB7117	SAMEA2747187	GCF_000825085.1	ftp://ftp.ncbi.nlm.nih.gov/genomes/all/GCA/000/825/085/GCA_000825085.1_BIC1401212621b.V1
		Bifidobacterium longum subsp. infantis	strain=BIB1401242951	Available	PRJEB7117	SAMEA2747188	GCF_000825105.1	ftp://ftp.ncbi.nlm.nih.gov/genomes/all/GCA/000/825/105/GCA_000825105.1_BIB1401242951.V1
		Bifidobacterium longum subsp. infantis	strain=BIB1401272845a	Available	PRJEB7117	SAMEA2747189	GCF_000825125.1	ftp://ftp.ncbi.nlm.nih.gov/genomes/all/GCA/000/825/125/GCA_000825125.1_BIB1401272845a.V1
		Bifidobacterium longum subsp. infantis	strain=BIB1401272845b	Available	PRJEB7117	SAMEA2747190	GCF_000825145.1	ftp://ftp.ncbi.nlm.nih.gov/genomes/all/GCA/000/825/145/GCA_000825145.1_BIB1401272845b.V1
		Bifidobacterium longum subsp. infantis		Available	PRJEB27068	SAMEA5770187	GCF_902167885.1	ftp://ftp.ncbi.nlm.nih.gov/genomes/all/GCA/902/167/885/GCA_902167885.1_B.longum_ssp_infantis_6_mod2
		Bifidobacterium longum subsp. infantis		Available	PRJEB27068	SAMEA5770185	na	ftp://ftp.ncbi.nlm.nih.gov/genomes/all/GCA/902/167/595/GCA_902167595.1_B.longum_ssp_infantis_4_mod2
		Bifidobacterium longum subsp. infantis	strain=NCTC11817	Available	PRJEB6403	SAMEA44530168	GCF_900637215.1	ftp://ftp.ncbi.nlm.nih.gov/genomes/all/GCA/900/637/215/GCA_900637215.1_49888_B01
		Bifidobacterium longum subsp. infantis	strain=BT1	Available	PRJNA270905	SAMN03271683	GCF_001281305.1	ftp://ftp.ncbi.nlm.nih.gov/genomes/all/GCA/001/281/305/GCA_001281305.1_ASM128130v1
		Bifidobacterium longum subsp. infantis	strain=NCTC13219	Available	PRJEB6403	SAMEA104318167	GCF_900445755.1	ftp://ftp.ncbi.nlm.nih.gov/genomes/all/GCA/900/445/755/GCA_900445755.1_59024_E01
		Bifidobacterium longum subsp. infantis	strain=BIO5478	Available	PRJNA574342	SAMN12856543	GCF_008868445.1	ftp://ftp.ncbi.nlm.nih.gov/genomes/all/GCA/008/868/445/GCA_008868445.1_ASM886844v1
		Bifidobacterium longum subsp. infantis	strain=Bi-26	Available	PRJNA503890	SAMN10380491	GCF_004919065.1	ftp://ftp.ncbi.nlm.nih.gov/genomes/all/GCA/004/919/065/GCA_004919065.1_ASM491906v1
		Bifidobacterium longum subsp. infantis 157F	strain=157F	Available	PRJDA32051	SAMD00060953	GCF_000196575.1	ftp://ftp.ncbi.nlm.nih.gov/genomes/all/GCA/000/196/575/GCA_000196575.1_ASM19657v1
		Bifidobacterium longum subsp. infantis ATCC 15697 = JCM 1222 = DSM 20088	strain=ATCC 15697	Available	PRJNA17189	SAMN02598380	GCF_000020425.1	ftp://ftp.ncbi.nlm.nih.gov/genomes/all/GCA/000/020/425/GCA_000020425.1_ASM2042v1
		Bifidobacterium longum subsp. infantis ATCC 15697 = JCM 1222 = DSM 20088	strain=JCM 1222	Available	PRJDA32049	SAMD00060952	GCF_000269965.1	ftp://ftp.ncbi.nlm.nih.gov/genomes/all/GCA/000/269/965/GCA_000269965.1_ASM26996v1
		Bifidobacterium longum subsp. infantis CCUG 52486	strain=CCUG 52486	Available	PRJNA30065	SAMN02463677	GCF_000155415.1	ftp://ftp.ncbi.nlm.nih.gov/genomes/all/GCA/000/155/415/GCA_000155415.1_ASM15541v1
		Bifidobacterium longum subsp. infantis EK3	strain=EK3	Available	PRJNA236798	SAMN02862995	GCF_000730125.1	ftp://ftp.ncbi.nlm.nih.gov/genomes/all/GCA/000/730/125/GCA_000730125.1_ASM73012v1
		Bifidobacterium longum subsp. longum	strain=MCC10028	Available	PRJNA374900	SAMN06368590	GCF_004334425.1	ftp://ftp.ncbi.nlm.nih.gov/genomes/all/GCA/004/334/425/GCA_004334425.1_ASM433442v1
		Bifidobacterium longum subsp. longum	strain=MCC10019	Available	PRJNA374900	SAMN06368584	GCF_004334435.1	ftp://ftp.ncbi.nlm.nih.gov/genomes/all/GCA/004/334/435/GCA_004334435.1_ASM433443v1
		Bifidobacterium longum subsp. longum	strain=MCC10027	Available	PRJNA374900	SAMN06368589	GCF_004334445.1	ftp://ftp.ncbi.nlm.nih.gov/genomes/all/GCA/004/334/445/GCA_004334445.1_ASM433444v1
		Bifidobacterium longum subsp. longum	strain=MCC10016	Available	PRJNA374900	SAMN06368581	GCF_004334465.1	ftp://ftp.ncbi.nlm.nih.gov/genomes/all/GCA/004/334/465/GCA_004334465.1_ASM433446v1
		Bifidobacterium longum subsp. longum	strain=MCC10011	Available	PRJNA374900	SAMN06368577	GCF_004334485.1	ftp://ftp.ncbi.nlm.nih.gov/genomes/all/GCA/004/334/485/GCA_004334485.1_ASM433448v1
		Bifidobacterium longum subsp. longum	strain=MCC10009	Available	PRJNA374900	SAMN06368575	GCF_004334515.1	ftp://ftp.ncbi.nlm.nih.gov/genomes/all/GCA/004/334/515/GCA_004334515.1_ASM433451v1
		Bifidobacterium longum subsp. longum	strain=MCC10006	Available	PRJNA374900	SAMN06368572	GCF_004334535.1	ftp://ftp.ncbi.nlm.nih.gov/genomes/all/GCA/004/334/535/GCA_004334535.1_ASM433453v1
		Bifidobacterium longum subsp. longum	strain=MCC10002	Available	PRJNA374900	SAMN06368569	GCF_004334545.1	ftp://ftp.ncbi.nlm.nih.gov/genomes/all/GCA/004/334/545/GCA_004334545.1_ASM433454v1
		Bifidobacterium longum subsp. longum	strain=MCC10212	Available	PRJNA374900	SAMN06368681	GCF_004334555.1	ftp://ftp.ncbi.nlm.nih.gov/genomes/all/GCA/004/334/555/GCA_004334555.1_ASM433455v1
		Bifidobacterium longum subsp. longum	strain=MCC10127	Available	PRJNA374900	SAMN06368677	GCF_004334615.1	ftp://ftp.ncbi.nlm.nih.gov/genomes/all/GCA/004/334/615/GCA_004334615.1_ASM433461v1
		Bifidobacterium longum subsp. longum	strain=MCC10130	Available	PRJNA374900	SAMN06368680	GCF_004334625.1	ftp://ftp.ncbi.nlm.nih.gov/genomes/all/GCA/004/334/625/GCA_004334625.1_ASM433462v1
		Bifidobacterium longum subsp. longum	strain=MCC10126	Available	PRJNA374900	SAMN06368676	GCF_004334635.1	ftp://ftp.ncbi.nlm.nih.gov/genomes/all/GCA/004/334/635/GCA_004334635.1_ASM433463v1
		Bifidobacterium longum subsp. longum	strain=MCC10124	Available	PRJNA374900	SAMN06368674	GCF_004334645.1	ftp://ftp.ncbi.nlm.nih.gov/genomes/all/GCA/004/334/645/GCA_004334645.1_ASM433464v1
		Bifidobacterium longum subsp. longum	strain=MCC10118	Available	PRJNA374900	SAMN06368668	GCF_004334705.1	ftp://ftp.ncbi.nlm.nih.gov/genomes/all/GCA/004/334/705/GCA_004334705.1_ASM433470v1
		Bifidobacterium longum subsp. longum	strain=MCC10120	Available	PRJNA374900	SAMN06368670	GCF_004334715.1	ftp://ftp.ncbi.nlm.nih.gov/genomes/all/GCA/004/334/715/GCA_004334715.1_ASM433471v1
		Bifidobacterium longum subsp. longum	strain=MCC10117	Available	PRJNA374900	SAMN06368667	GCF_004334745.1	ftp://ftp.ncbi.nlm.nih.gov/genomes/all/GCA/004/334/745/GCA_004334745.1_ASM433474v1
		Bifidobacterium longum subsp. longum	strain=MCC10129	Available	PRJNA374900	SAMN06368679	GCF_004334775.1	ftp://ftp.ncbi.nlm.nih.gov/genomes/all/GCA/004/334/775/GCA_004334775.1_ASM433477v1
		Bifidobacterium longum subsp. longum	strain=LMG 13197	Available	PRJNA239849	SAMN02673437	GCF_000741245.1	ftp://ftp.ncbi.nlm.nih.gov/genomes/all/GCA/000/741/245/GCA_000741245.1_Biflon_sub.lon
		Bifidobacterium longum subsp. longum	strain=MCC10076	Available	PRJNA374900	SAMN06368632	GCF_004333235.1	ftp://ftp.ncbi.nlm.nih.gov/genomes/all/GCA/004/333/235/GCA_004333235.1_ASM433323v1
		Bifidobacterium longum subsp. longum	strain=MCC10128	Available	PRJNA374900	SAMN06368678	GCF_004334785.1	ftp://ftp.ncbi.nlm.nih.gov/genomes/all/GCA/004/334/785/GCA_004334785.1_ASM433478v1
		Bifidobacterium longum subsp. longum	strain=MCC10125	Available	PRJNA374900	SAMN06368675	GCF_004334795.1	ftp://ftp.ncbi.nlm.nih.gov/genomes/all/GCA/004/334/795/GCA_004334795.1_ASM433479v1
		Bifidobacterium longum subsp. longum	strain=MCC10123	Available	PRJNA374900	SAMN06368673	GCF_004334815.1	ftp://ftp.ncbi.nlm.nih.gov/genomes/all/GCA/004/334/815/GCA_004334815.1_ASM433481v1
		Bifidobacterium longum subsp. longum	strain=VMKB44	Available	PRJNA263689	SAMN03105207	GCF_000786175.1	ftp://ftp.ncbi.nlm.nih.gov/genomes/all/GCA/000/786/175/GCA_000786175.1_ASM78617v1
		Bifidobacterium longum subsp. longum	strain=MCC10122	Available	PRJNA374900	SAMN06368672	GCF_004334855.1	ftp://ftp.ncbi.nlm.nih.gov/genomes/all/GCA/004/334/855/GCA_004334855.1_ASM433485v1
		Bifidobacterium longum subsp. longum	strain=MCC10119	Available	PRJNA374900	SAMN06368669	GCF_004334865.1	ftp://ftp.ncbi.nlm.nih.gov/genomes/all/GCA/004/334/865/GCA_004334865.1_ASM433486v1
		Bifidobacterium longum subsp. longum	strain=BLOI2	Available	PRJNA286998	SAMN03775040	GCF_001275745.1	ftp://ftp.ncbi.nlm.nih.gov/genomes/all/GCA/001/275/745/GCA_001275745.1_assBLOI2
		Bifidobacterium longum subsp. longum	strain=NCIMB8809	Available	PRJNA287223	SAMN03785818	GCF_001446255.1	ftp://ftp.ncbi.nlm.nih.gov/genomes/all/GCA/001/446/255/GCA_001446255.1_ASM144625v1
		Bifidobacterium longum subsp. longum	strain=CCUG30698	Available	PRJNA287222	SAMN03785819	GCF_001446275.1	ftp://ftp.ncbi.nlm.nih.gov/genomes/all/GCA/001/446/275/GCA_001446275.1_ASM144627v1
		Bifidobacterium longum subsp. longum	strain=9	Available	PRJNA297703	SAMN04129541	GCF_001447955.1	ftp://ftp.ncbi.nlm.nih.gov/genomes/all/GCA/001/447/955/GCA_001447955.1_ASM144795v1
		Bifidobacterium longum subsp. longum	strain=7	Available	PRJNA297703	SAMN04129533	GCF_001447975.1	ftp://ftp.ncbi.nlm.nih.gov/genomes/all/GCA/001/447/975/GCA_001447975.1_ASM144797v1
		Bifidobacterium longum subsp. longum	strain=MC-42	Available	PRJNA302102	SAMN04263942	GCF_001516925.1	ftp://ftp.ncbi.nlm.nih.gov/genomes/all/GCA/001/516/925/GCA_001516925.1_ASM151692v1
		Bifidobacterium longum subsp. longum	strain=CR15	Available	PRJNA540282	SAMN11527969	GCF_006438975.1	ftp://ftp.ncbi.nlm.nih.gov/genomes/all/GCA/006/438/975/GCA_006438975.1_ASM643897v1
		Bifidobacterium longum subsp. longum	strain=MCC10121	Available	PRJNA374900	SAMN06368671	GCF_004334695.1	ftp://ftp.ncbi.nlm.nih.gov/genomes/all/GCA/004/334/695/GCA_004334695.1_ASM433469v1
		Bifidobacterium longum subsp. longum	strain=AH1206	Available	PRJNA316119	SAMN04576213	GCF_001725985.1	ftp://ftp.ncbi.nlm.nih.gov/genomes/all/GCA/001/725/985/GCA_001725985.1_ASM172598v1
		Bifidobacterium longum subsp. longum	strain=296B	Available	PRJNA348831	SAMN05916052	GCF_001892965.1	ftp://ftp.ncbi.nlm.nih.gov/genomes/all/GCA/001/892/965/GCA_001892965.1_ASM189296v1
		Bifidobacterium longum subsp. longum	strain=W11	Available	PRJNA356203	SAMN06109230	GCF_001940535.1	ftp://ftp.ncbi.nlm.nih.gov/genomes/all/GCA/001/940/535/GCA_001940535.1_BlonW11v1
		Bifidobacterium longum subsp. longum	strain=DS32_3	Available	PRJNA336518	SAMN08949007	GCF_003094995.1	ftp://ftp.ncbi.nlm.nih.gov/genomes/all/GCA/003/094/995/GCA_003094995.1_ASM309499v1
		Bifidobacterium longum subsp. longum	strain=BORI	Available	PRJNA481853	SAMN09691177	GCF_003342655.1	ftp://ftp.ncbi.nlm.nih.gov/genomes/all/GCA/003/342/655/GCA_003342655.1_ASM334265v1
		Bifidobacterium longum subsp. longum	strain=VKPM Ac-1636	Available	PRJNA511803	SAMN10644101	GCF_003990235.1	ftp://ftp.ncbi.nlm.nih.gov/genomes/all/GCA/003/990/235/GCA_003990235.1_ASM399023v1
		Bifidobacterium longum subsp. longum	strain=C11A10B	Available	PRJNA474590	SAMN09355370	GCF_004324325.1	ftp://ftp.ncbi.nlm.nih.gov/genomes/all/GCA/004/324/325/GCA_004324325.1_ASM432432v1
		Bifidobacterium longum subsp. longum	strain=MCC10114	Available	PRJNA374900	SAMN06368664	GCF_004332625.1	ftp://ftp.ncbi.nlm.nih.gov/genomes/all/GCA/004/332/625/GCA_004332625.1_ASM433262v1
		Bifidobacterium longum subsp. longum	strain=MCC10113	Available	PRJNA374900	SAMN06368663	GCF_004332635.1	ftp://ftp.ncbi.nlm.nih.gov/genomes/all/GCA/004/332/635/GCA_004332635.1_ASM433263v1
		Bifidobacterium longum subsp. longum	strain=MCC10115	Available	PRJNA374900	SAMN06368665	GCF_004332645.1	ftp://ftp.ncbi.nlm.nih.gov/genomes/all/GCA/004/332/645/GCA_004332645.1_ASM433264v1
		Bifidobacterium longum subsp. longum	strain=MCC10111	Available	PRJNA374900	SAMN06368661	GCF_004332655.1	ftp://ftp.ncbi.nlm.nih.gov/genomes/all/GCA/004/332/655/GCA_004332655.1_ASM433265v1
		Bifidobacterium longum subsp. longum	strain=MCC10108	Available	PRJNA374900	SAMN06368660	GCF_004332665.1	ftp://ftp.ncbi.nlm.nih.gov/genomes/all/GCA/004/332/665/GCA_004332665.1_ASM433266v1
		Bifidobacterium longum subsp. longum	strain=MCC10101	Available	PRJNA374900	SAMN06368655	GCF_004332725.1	ftp://ftp.ncbi.nlm.nih.gov/genomes/all/GCA/004/332/725/GCA_004332725.1_ASM433272v1
		Bifidobacterium longum subsp. longum	strain=MCC10106	Available	PRJNA374900	SAMN06368658	GCF_004332735.1	ftp://ftp.ncbi.nlm.nih.gov/genomes/all/GCA/004/332/735/GCA_004332735.1_ASM433273v1
		Bifidobacterium longum subsp. longum	strain=MCC10099	Available	PRJNA374900	SAMN06368653	GCF_004332745.1	ftp://ftp.ncbi.nlm.nih.gov/genomes/all/GCA/004/332/745/GCA_004332745.1_ASM433274v1
		Bifidobacterium longum subsp. longum	strain=MCC10102	Available	PRJNA374900	SAMN06368656	GCF_004332755.1	ftp://ftp.ncbi.nlm.nih.gov/genomes/all/GCA/004/332/755/GCA_004332755.1_ASM433275v1
		Bifidobacterium longum subsp. longum	strain=MCC10107	Available	PRJNA374900	SAMN06368659	GCF_004332765.1	ftp://ftp.ncbi.nlm.nih.gov/genomes/all/GCA/004/332/765/GCA_004332765.1_ASM433276v1
		Bifidobacterium longum subsp. longum	strain=MCC10097	Available	PRJNA374900	SAMN06368651	GCF_004332825.1	ftp://ftp.ncbi.nlm.nih.gov/genomes/all/GCA/004/332/825/GCA_004332825.1_ASM433282v1
		Bifidobacterium longum subsp. longum	strain=MCC10098	Available	PRJNA374900	SAMN06368652	GCF_004332835.1	ftp://ftp.ncbi.nlm.nih.gov/genomes/all/GCA/004/332/835/GCA_004332835.1_ASM433283v1
		Bifidobacterium longum subsp. longum	strain=MCC10095	Available	PRJNA374900	SAMN06368649	GCF_004332855.1	ftp://ftp.ncbi.nlm.nih.gov/genomes/all/GCA/004/332/855/GCA_004332855.1_ASM433285v1
		Bifidobacterium longum subsp. longum	strain=MCC10093	Available	PRJNA374900	SAMN06368647	GCF_004332865.1	ftp://ftp.ncbi.nlm.nih.gov/genomes/all/GCA/004/332/865/GCA_004332865.1_ASM433286v1
		Bifidobacterium longum subsp. longum	strain=MCC10094	Available	PRJNA374900	SAMN06368648	GCF_004332895.1	ftp://ftp.ncbi.nlm.nih.gov/genomes/all/GCA/004/332/895/GCA_004332895.1_ASM433289v1
		Bifidobacterium longum subsp. longum	strain=MCC10092	Available	PRJNA374900	SAMN06368646	GCF_004332925.1	ftp://ftp.ncbi.nlm.nih.gov/genomes/all/GCA/004/332/925/GCA_004332925.1_ASM433292v1
		Bifidobacterium longum subsp. longum	strain=MCC10112	Available	PRJNA374900	SAMN06368662	GCF_004332935.1	ftp://ftp.ncbi.nlm.nih.gov/genomes/all/GCA/004/332/935/GCA_004332935.1_ASM433293v1
		Bifidobacterium longum subsp. longum	strain=MCC10116	Available	PRJNA374900	SAMN06368666	GCF_004332945.1	ftp://ftp.ncbi.nlm.nih.gov/genomes/all/GCA/004/332/945/GCA_004332945.1_ASM433294v1
		Bifidobacterium longum subsp. longum	strain=MCC10100	Available	PRJNA374900	SAMN06368654	GCF_004332965.1	ftp://ftp.ncbi.nlm.nih.gov/genomes/all/GCA/004/332/965/GCA_004332965.1_ASM433296v1
		Bifidobacterium longum subsp. longum	strain=MCC10103	Available	PRJNA374900	SAMN06368657	GCF_004333005.1	ftp://ftp.ncbi.nlm.nih.gov/genomes/all/GCA/004/333/005/GCA_004333005.1_ASM433300v1
		Bifidobacterium longum subsp. longum	strain=MCC10091	Available	PRJNA374900	SAMN06368645	GCF_004333015.1	ftp://ftp.ncbi.nlm.nih.gov/genomes/all/GCA/004/333/015/GCA_004333015.1_ASM433301v1
		Bifidobacterium longum subsp. longum	strain=MCC10090	Available	PRJNA374900	SAMN06368644	GCF_004333035.1	ftp://ftp.ncbi.nlm.nih.gov/genomes/all/GCA/004/333/035/GCA_004333035.1_ASM433303v1
		Bifidobacterium longum subsp. longum	strain=MCC10096	Available	PRJNA374900	SAMN06368650	GCF_004333045.1	ftp://ftp.ncbi.nlm.nih.gov/genomes/all/GCA/004/333/045/GCA_004333045.1_ASM433304v1
		Bifidobacterium longum subsp. longum	strain=MCC10089	Available	PRJNA374900	SAMN06368643	GCF_004333065.1	ftp://ftp.ncbi.nlm.nih.gov/genomes/all/GCA/004/333/065/GCA_004333065.1_ASM433306v1
		Bifidobacterium longum subsp. longum	strain=MCC10087	Available	PRJNA374900	SAMN06368642	GCF_004333105.1	ftp://ftp.ncbi.nlm.nih.gov/genomes/all/GCA/004/333/105/GCA_004333105.1_ASM433310v1
		Bifidobacterium longum subsp. longum	strain=MCC10086	Available	PRJNA374900	SAMN06368641	GCF_004333115.1	ftp://ftp.ncbi.nlm.nih.gov/genomes/all/GCA/004/333/115/GCA_004333115.1_ASM433311v1
		Bifidobacterium longum subsp. longum	strain=MCC10084	Available	PRJNA374900	SAMN06368639	GCF_004333125.1	ftp://ftp.ncbi.nlm.nih.gov/genomes/all/GCA/004/333/125/GCA_004333125.1_ASM433312v1
		Bifidobacterium longum subsp. longum	strain=MCC10081	Available	PRJNA374900	SAMN06368637	GCF_004333165.1	ftp://ftp.ncbi.nlm.nih.gov/genomes/all/GCA/004/333/165/GCA_004333165.1_ASM433316v1
		Bifidobacterium longum subsp. longum	strain=MCC10080	Available	PRJNA374900	SAMN06368636	GCF_004333175.1	ftp://ftp.ncbi.nlm.nih.gov/genomes/all/GCA/004/333/175/GCA_004333175.1_ASM433317v1
		Bifidobacterium longum subsp. longum	strain=MCC10078	Available	PRJNA374900	SAMN06368634	GCF_004333205.1	ftp://ftp.ncbi.nlm.nih.gov/genomes/all/GCA/004/333/205/GCA_004333205.1_ASM433320v1
		Bifidobacterium longum subsp. longum	strain=MCC10079	Available	PRJNA374900	SAMN06368635	GCF_004333215.1	ftp://ftp.ncbi.nlm.nih.gov/genomes/all/GCA/004/333/215/GCA_004333215.1_ASM433321v1
		Bifidobacterium longum subsp. longum	strain=MCC10058	Available	PRJNA374900	SAMN06368617	GCF_004334215.1	ftp://ftp.ncbi.nlm.nih.gov/genomes/all/GCA/004/334/215/GCA_004334215.1_ASM433421v1
		Bifidobacterium longum subsp. longum	strain=MCC10075	Available	PRJNA374900	SAMN06368631	GCF_004333265.1	ftp://ftp.ncbi.nlm.nih.gov/genomes/all/GCA/004/333/265/GCA_004333265.1_ASM433326v1
		Bifidobacterium longum subsp. longum	strain=MCC10073	Available	PRJNA374900	SAMN06368629	GCF_004333275.1	ftp://ftp.ncbi.nlm.nih.gov/genomes/all/GCA/004/333/275/GCA_004333275.1_ASM433327v1
		Bifidobacterium longum subsp. longum	strain=MCC10071	Available	PRJNA374900	SAMN06368627	GCF_004333305.1	ftp://ftp.ncbi.nlm.nih.gov/genomes/all/GCA/004/333/305/GCA_004333305.1_ASM433330v1
		Bifidobacterium longum subsp. longum	strain=MCC10070	Available	PRJNA374900	SAMN06368626	GCF_004333325.1	ftp://ftp.ncbi.nlm.nih.gov/genomes/all/GCA/004/333/325/GCA_004333325.1_ASM433332v1
		Bifidobacterium longum subsp. longum	strain=MCC10069	Available	PRJNA374900	SAMN06368625	GCF_004333335.1	ftp://ftp.ncbi.nlm.nih.gov/genomes/all/GCA/004/333/335/GCA_004333335.1_ASM433333v1
		Bifidobacterium longum subsp. longum	strain=MCC10068	Available	PRJNA374900	SAMN06368624	GCF_004333365.1	ftp://ftp.ncbi.nlm.nih.gov/genomes/all/GCA/004/333/365/GCA_004333365.1_ASM433336v1
		Bifidobacterium longum subsp. longum	strain=MCC10067	Available	PRJNA374900	SAMN06368623	GCF_004333375.1	ftp://ftp.ncbi.nlm.nih.gov/genomes/all/GCA/004/333/375/GCA_004333375.1_ASM433337v1
		Bifidobacterium longum subsp. longum	strain=MCC10066	Available	PRJNA374900	SAMN06368622	GCF_004333385.1	ftp://ftp.ncbi.nlm.nih.gov/genomes/all/GCA/004/333/385/GCA_004333385.1_ASM433338v1
		Bifidobacterium longum subsp. longum	strain=MCC10064	Available	PRJNA374900	SAMN06368621	GCF_004333425.1	ftp://ftp.ncbi.nlm.nih.gov/genomes/all/GCA/004/333/425/GCA_004333425.1_ASM433342v1
		Bifidobacterium longum subsp. longum	strain=MCC10062	Available	PRJNA374900	SAMN06368620	GCF_004333445.1	ftp://ftp.ncbi.nlm.nih.gov/genomes/all/GCA/004/333/445/GCA_004333445.1_ASM433344v1
		Bifidobacterium longum subsp. longum	strain=MCC10055	Available	PRJNA374900	SAMN06368614	GCF_004333455.1	ftp://ftp.ncbi.nlm.nih.gov/genomes/all/GCA/004/333/455/GCA_004333455.1_ASM433345v1
		Bifidobacterium longum subsp. longum	strain=MCC10060	Available	PRJNA374900	SAMN06368619	GCF_004333465.1	ftp://ftp.ncbi.nlm.nih.gov/genomes/all/GCA/004/333/465/GCA_004333465.1_ASM433346v1
		Bifidobacterium longum subsp. longum	strain=MCC10056	Available	PRJNA374900	SAMN06368615	GCF_004333475.1	ftp://ftp.ncbi.nlm.nih.gov/genomes/all/GCA/004/333/475/GCA_004333475.1_ASM433347v1
		Bifidobacterium longum subsp. longum	strain=MCC10053	Available	PRJNA374900	SAMN06368612	GCF_004333515.1	ftp://ftp.ncbi.nlm.nih.gov/genomes/all/GCA/004/333/515/GCA_004333515.1_ASM433351v1
		Bifidobacterium longum subsp. longum	strain=MCC10052	Available	PRJNA374900	SAMN06368611	GCF_004333535.1	ftp://ftp.ncbi.nlm.nih.gov/genomes/all/GCA/004/333/535/GCA_004333535.1_ASM433353v1
		Bifidobacterium longum subsp. longum	strain=MCC10050	Available	PRJNA374900	SAMN06368609	GCF_004333555.1	ftp://ftp.ncbi.nlm.nih.gov/genomes/all/GCA/004/333/555/GCA_004333555.1_ASM433355v1
		Bifidobacterium longum subsp. longum	strain=MCC10048	Available	PRJNA374900	SAMN06368608	GCF_004333565.1	ftp://ftp.ncbi.nlm.nih.gov/genomes/all/GCA/004/333/565/GCA_004333565.1_ASM433356v1
		Bifidobacterium longum subsp. longum	strain=MCC10046	Available	PRJNA374900	SAMN06368606	GCF_004333575.1	ftp://ftp.ncbi.nlm.nih.gov/genomes/all/GCA/004/333/575/GCA_004333575.1_ASM433357v1
		Bifidobacterium longum subsp. longum	strain=MCC10045	Available	PRJNA374900	SAMN06368605	GCF_004333625.1	ftp://ftp.ncbi.nlm.nih.gov/genomes/all/GCA/004/333/625/GCA_004333625.1_ASM433362v1
		Bifidobacterium longum subsp. longum	strain=MCC10043	Available	PRJNA374900	SAMN06368603	GCF_004333635.1	ftp://ftp.ncbi.nlm.nih.gov/genomes/all/GCA/004/333/635/GCA_004333635.1_ASM433363v1
		Bifidobacterium longum subsp. longum	strain=MCC10044	Available	PRJNA374900	SAMN06368604	GCF_004333645.1	ftp://ftp.ncbi.nlm.nih.gov/genomes/all/GCA/004/333/645/GCA_004333645.1_ASM433364v1
		Bifidobacterium longum subsp. longum	strain=MCC10042	Available	PRJNA374900	SAMN06368602	GCF_004333675.1	ftp://ftp.ncbi.nlm.nih.gov/genomes/all/GCA/004/333/675/GCA_004333675.1_ASM433367v1
		Bifidobacterium longum subsp. longum	strain=MCC10041	Available	PRJNA374900	SAMN06368601	GCF_004333695.1	ftp://ftp.ncbi.nlm.nih.gov/genomes/all/GCA/004/333/695/GCA_004333695.1_ASM433369v1
		Bifidobacterium longum subsp. longum	strain=MCC10035	Available	PRJNA374900	SAMN06368596	GCF_004333715.1	ftp://ftp.ncbi.nlm.nih.gov/genomes/all/GCA/004/333/715/GCA_004333715.1_ASM433371v1
		Bifidobacterium longum subsp. longum	strain=MCC10036	Available	PRJNA374900	SAMN06368597	GCF_004333735.1	ftp://ftp.ncbi.nlm.nih.gov/genomes/all/GCA/004/333/735/GCA_004333735.1_ASM433373v1
		Bifidobacterium longum subsp. longum	strain=MCC10034	Available	PRJNA374900	SAMN06368595	GCF_004333765.1	ftp://ftp.ncbi.nlm.nih.gov/genomes/all/GCA/004/333/765/GCA_004333765.1_ASM433376v1
		Bifidobacterium longum subsp. longum	strain=MCC10033	Available	PRJNA374900	SAMN06368594	GCF_004333775.1	ftp://ftp.ncbi.nlm.nih.gov/genomes/all/GCA/004/333/775/GCA_004333775.1_ASM433377v1
		Bifidobacterium longum subsp. longum	strain=MCC10031	Available	PRJNA374900	SAMN06368593	GCF_004333785.1	ftp://ftp.ncbi.nlm.nih.gov/genomes/all/GCA/004/333/785/GCA_004333785.1_ASM433378v1
		Bifidobacterium longum subsp. longum	strain=MCC10029	Available	PRJNA374900	SAMN06368591	GCF_004333795.1	ftp://ftp.ncbi.nlm.nih.gov/genomes/all/GCA/004/333/795/GCA_004333795.1_ASM433379v1
		Bifidobacterium longum subsp. longum	strain=MCC10025	Available	PRJNA374900	SAMN06368588	GCF_004333845.1	ftp://ftp.ncbi.nlm.nih.gov/genomes/all/GCA/004/333/845/GCA_004333845.1_ASM433384v1
		Bifidobacterium longum subsp. longum	strain=MCC10023	Available	PRJNA374900	SAMN06368587	GCF_004333855.1	ftp://ftp.ncbi.nlm.nih.gov/genomes/all/GCA/004/333/855/GCA_004333855.1_ASM433385v1
		Bifidobacterium longum subsp. longum	strain=MCC10021	Available	PRJNA374900	SAMN06368585	GCF_004333875.1	ftp://ftp.ncbi.nlm.nih.gov/genomes/all/GCA/004/333/875/GCA_004333875.1_ASM433387v1
		Bifidobacterium longum subsp. longum	strain=MCC10022	Available	PRJNA374900	SAMN06368586	GCF_004333895.1	ftp://ftp.ncbi.nlm.nih.gov/genomes/all/GCA/004/333/895/GCA_004333895.1_ASM433389v1
		Bifidobacterium longum subsp. longum	strain=MCC10018	Available	PRJNA374900	SAMN06368583	GCF_004333905.1	ftp://ftp.ncbi.nlm.nih.gov/genomes/all/GCA/004/333/905/GCA_004333905.1_ASM433390v1
		Bifidobacterium longum subsp. longum	strain=MCC10015	Available	PRJNA374900	SAMN06368580	GCF_004333925.1	ftp://ftp.ncbi.nlm.nih.gov/genomes/all/GCA/004/333/925/GCA_004333925.1_ASM433392v1
		Bifidobacterium longum subsp. longum	strain=MCC10017	Available	PRJNA374900	SAMN06368582	GCF_004333935.1	ftp://ftp.ncbi.nlm.nih.gov/genomes/all/GCA/004/333/935/GCA_004333935.1_ASM433393v1
		Bifidobacterium longum subsp. longum	strain=MCC10014	Available	PRJNA374900	SAMN06368579	GCF_004333975.1	ftp://ftp.ncbi.nlm.nih.gov/genomes/all/GCA/004/333/975/GCA_004333975.1_ASM433397v1
		Bifidobacterium longum subsp. longum	strain=MCC10012	Available	PRJNA374900	SAMN06368578	GCF_004333995.1	ftp://ftp.ncbi.nlm.nih.gov/genomes/all/GCA/004/333/995/GCA_004333995.1_ASM433399v1
		Bifidobacterium longum subsp. longum	strain=MCC10010	Available	PRJNA374900	SAMN06368576	GCF_004334005.1	ftp://ftp.ncbi.nlm.nih.gov/genomes/all/GCA/004/334/005/GCA_004334005.1_ASM433400v1
		Bifidobacterium longum subsp. longum	strain=MCC10008	Available	PRJNA374900	SAMN06368574	GCF_004334035.1	ftp://ftp.ncbi.nlm.nih.gov/genomes/all/GCA/004/334/035/GCA_004334035.1_ASM433403v1
		Bifidobacterium longum subsp. longum	strain=MCC10007	Available	PRJNA374900	SAMN06368573	GCF_004334045.1	ftp://ftp.ncbi.nlm.nih.gov/genomes/all/GCA/004/334/045/GCA_004334045.1_ASM433404v1
		Bifidobacterium longum subsp. longum	strain=MCC10004	Available	PRJNA374900	SAMN06368571	GCF_004334065.1	ftp://ftp.ncbi.nlm.nih.gov/genomes/all/GCA/004/334/065/GCA_004334065.1_ASM433406v1
		Bifidobacterium longum subsp. longum	strain=MCC10003	Available	PRJNA374900	SAMN06368570	GCF_004334075.1	ftp://ftp.ncbi.nlm.nih.gov/genomes/all/GCA/004/334/075/GCA_004334075.1_ASM433407v1
		Bifidobacterium longum subsp. longum	strain=MCC10085	Available	PRJNA374900	SAMN06368640	GCF_004334105.1	ftp://ftp.ncbi.nlm.nih.gov/genomes/all/GCA/004/334/105/GCA_004334105.1_ASM433410v1
		Bifidobacterium longum subsp. longum	strain=MCC10083	Available	PRJNA374900	SAMN06368638	GCF_004334145.1	ftp://ftp.ncbi.nlm.nih.gov/genomes/all/GCA/004/334/145/GCA_004334145.1_ASM433414v1
		Bifidobacterium longum subsp. longum	strain=MCC10077	Available	PRJNA374900	SAMN06368633	GCF_004334155.1	ftp://ftp.ncbi.nlm.nih.gov/genomes/all/GCA/004/334/155/GCA_004334155.1_ASM433415v1
		Bifidobacterium longum subsp. longum	strain=MCC10074	Available	PRJNA374900	SAMN06368630	GCF_004334165.1	ftp://ftp.ncbi.nlm.nih.gov/genomes/all/GCA/004/334/165/GCA_004334165.1_ASM433416v1
		Bifidobacterium longum subsp. longum	strain=MCC10072	Available	PRJNA374900	SAMN06368628	GCF_004334205.1	ftp://ftp.ncbi.nlm.nih.gov/genomes/all/GCA/004/334/205/GCA_004334205.1_ASM433420v1
		Bifidobacterium longum subsp. longum	strain=MCC10059	Available	PRJNA374900	SAMN06368618	GCF_004334235.1	ftp://ftp.ncbi.nlm.nih.gov/genomes/all/GCA/004/334/235/GCA_004334235.1_ASM433423v1
		Bifidobacterium longum subsp. longum	strain=MCC10054	Available	PRJNA374900	SAMN06368613	GCF_004334245.1	ftp://ftp.ncbi.nlm.nih.gov/genomes/all/GCA/004/334/245/GCA_004334245.1_ASM433424v1
		Bifidobacterium longum subsp. longum	strain=MCC10057	Available	PRJNA374900	SAMN06368616	GCF_004334255.1	ftp://ftp.ncbi.nlm.nih.gov/genomes/all/GCA/004/334/255/GCA_004334255.1_ASM433425v1
		Bifidobacterium longum subsp. longum	strain=MCC10051	Available	PRJNA374900	SAMN06368610	GCF_004334285.1	ftp://ftp.ncbi.nlm.nih.gov/genomes/all/GCA/004/334/285/GCA_004334285.1_ASM433428v1
		Bifidobacterium longum subsp. longum	strain=MCC10047	Available	PRJNA374900	SAMN06368607	GCF_004334325.1	ftp://ftp.ncbi.nlm.nih.gov/genomes/all/GCA/004/334/325/GCA_004334325.1_ASM433432v1
		Bifidobacterium longum subsp. longum	strain=MCC10039	Available	PRJNA374900	SAMN06368599	GCF_004334335.1	ftp://ftp.ncbi.nlm.nih.gov/genomes/all/GCA/004/334/335/GCA_004334335.1_ASM433433v1
		Bifidobacterium longum subsp. longum	strain=MCC10040	Available	PRJNA374900	SAMN06368600	GCF_004334345.1	ftp://ftp.ncbi.nlm.nih.gov/genomes/all/GCA/004/334/345/GCA_004334345.1_ASM433434v1
		Bifidobacterium longum subsp. longum	strain=MCC10030	Available	PRJNA374900	SAMN06368592	GCF_004334355.1	ftp://ftp.ncbi.nlm.nih.gov/genomes/all/GCA/004/334/355/GCA_004334355.1_ASM433435v1
		Bifidobacterium longum subsp. longum	strain=MCC10038	Available	PRJNA374900	SAMN06368598	GCF_004334365.1	ftp://ftp.ncbi.nlm.nih.gov/genomes/all/GCA/004/334/365/GCA_004334365.1_ASM433436v1
		Bifidobacterium longum subsp. longum 1-5B	strain=1-5B	Available	PRJNA209580	SAMN02862991	GCF_000730105.1	ftp://ftp.ncbi.nlm.nih.gov/genomes/all/GCA/000/730/105/GCA_000730105.1_ASM73010v1
		Bifidobacterium longum subsp. longum 1-6B	strain=1-6B	Available	PRJNA89647	SAMN00829154	GCF_000261245.1	ftp://ftp.ncbi.nlm.nih.gov/genomes/all/GCA/000/261/245/GCA_000261245.1_Blongum16Bv1.0
		Bifidobacterium longum subsp. longum 17-1B	strain=17-1B	Available	PRJNA209583	SAMN02862993	GCF_000730035.1	ftp://ftp.ncbi.nlm.nih.gov/genomes/all/GCA/000/730/035/GCA_000730035.1_ASM73003v1
		Bifidobacterium longum subsp. longum 2-2B	strain=2-2B	Available	PRJNA89651	SAMN00829155	GCF_000261205.1	ftp://ftp.ncbi.nlm.nih.gov/genomes/all/GCA/000/261/205/GCA_000261205.1_Blongum22Bv1.0
		Bifidobacterium longum subsp. longum 35B	strain=35B	Available	PRJNA89649	SAMN00829158	GCF_000261225.1	ftp://ftp.ncbi.nlm.nih.gov/genomes/all/GCA/000/261/225/GCA_000261225.1_Blongum35Bv1.0
		Bifidobacterium longum subsp. longum 44B	strain=44B	Available	PRJNA89645	SAMN00829148	GCF_000261265.1	ftp://ftp.ncbi.nlm.nih.gov/genomes/all/GCA/000/261/265/GCA_000261265.1_Blongum44Bv1.0
		Bifidobacterium longum subsp. longum 7-1B	strain=7-1B	Available	PRJNA209581	SAMN02862992	GCF_000730055.1	ftp://ftp.ncbi.nlm.nih.gov/genomes/all/GCA/000/730/055/GCA_000730055.1_ASM73005v1
		Bifidobacterium longum subsp. longum 72B	strain=72B	Available	PRJNA236797	SAMN02862994	GCF_000730045.1	ftp://ftp.ncbi.nlm.nih.gov/genomes/all/GCA/000/730/045/GCA_000730045.1_ASM73004v1
		Bifidobacterium longum subsp. longum ATCC 55813	strain=ATCC 55813	Available	PRJNA31437	SAMN00001475	GCF_000003135.1	ftp://ftp.ncbi.nlm.nih.gov/genomes/all/GCA/000/003/135/GCA_000003135.1_ASM313v1
		Bifidobacterium longum subsp. longum BBMN68	strain=BBMN68	Available	PRJNA53143	SAMN02603469	GCF_000166315.1	ftp://ftp.ncbi.nlm.nih.gov/genomes/all/GCA/000/166/315/GCA_000166315.1_ASM16631v1
		Bifidobacterium longum subsp. longum CECT 7347	strain=CECT 7347	Available	PRJEB107	SAMEA3146249	GCF_001050555.1	ftp://ftp.ncbi.nlm.nih.gov/genomes/all/GCA/001/050/555/GCA_001050555.1_ASM105055v1
		Bifidobacterium longum subsp. longum EK13	strain=EK13	Available	PRJNA236800	SAMN02862997	GCF_000730135.1	ftp://ftp.ncbi.nlm.nih.gov/genomes/all/GCA/000/730/135/GCA_000730135.1_ASM73013v1
		Bifidobacterium longum subsp. longum EK5	strain=EK5	Available	PRJNA236799	SAMN02862996	GCF_000730025.1	ftp://ftp.ncbi.nlm.nih.gov/genomes/all/GCA/000/730/025/GCA_000730025.1_ASM73002v1
		Bifidobacterium longum subsp. longum F8	strain=F8	Available	PRJNA45963	SAMEA3138379	GCF_000210755.1	ftp://ftp.ncbi.nlm.nih.gov/genomes/all/GCA/000/210/755/GCA_000210755.1_ASM21075v1
		Bifidobacterium longum subsp. longum GT15	strain=GT15	Available	PRJNA191592	SAMN03093230	GCF_000772485.1	ftp://ftp.ncbi.nlm.nih.gov/genomes/all/GCA/000/772/485/GCA_000772485.1_ASM77248v1
		Bifidobacterium longum subsp. longum JCM 1217	strain=JCM 1217	Available	PRJDA32047	SAMD00060951	GCF_000196555.1	ftp://ftp.ncbi.nlm.nih.gov/genomes/all/GCA/000/196/555/GCA_000196555.1_ASM19655v1
		Bifidobacterium longum subsp. longum JDM301	strain=JDM301	Available	PRJNA47579	SAMN02603181	GCF_000092325.1	ftp://ftp.ncbi.nlm.nih.gov/genomes/all/GCA/000/092/325/GCA_000092325.1_ASM9232v1
		Bifidobacterium longum subsp. longum KACC 91563	strain=KACC 91563	Available	PRJNA66401	SAMN02603656	GCF_000219455.1	ftp://ftp.ncbi.nlm.nih.gov/genomes/all/GCA/000/219/455/GCA_000219455.1_ASM21945v1
		Bifidobacterium longum subsp. infantis	strain=CECT 7210	Unavailable	PRJEB7787	SAMEA3158508	GCF_001051015.2	ftp://ftp.ncbi.nlm.nih.gov/genomes/all/GCA/001/051/015/GCA_001051015.2_ASM105101v2
		Bifidobacterium longum subsp. infantis	strain=IN-07	Unavailable	PRJDB4597	SAMD00047616	GCF_001686105.1	ftp://ftp.ncbi.nlm.nih.gov/genomes/all/GCA/001/686/105/GCA_001686105.1_ASM168610v1
		Bifidobacterium longum subsp. infantis	strain=IN-F29	Unavailable	PRJDB4597	SAMD00047617	GCF_001686125.1	ftp://ftp.ncbi.nlm.nih.gov/genomes/all/GCA/001/686/125/GCA_001686125.1_ASM168612v1
		Bifidobacterium longum subsp. infantis		Unavailable	PRJEB27068	SAMEA5770183	GCF_902167555.1	ftp://ftp.ncbi.nlm.nih.gov/genomes/all/GCA/902/167/555/GCA_902167555.1_B.longum_ssp_infantis_2_mod_mod2
		Bifidobacterium longum subsp. infantis		Unavailable	PRJEB27068	SAMEA5770186	GCF_902167565.1	ftp://ftp.ncbi.nlm.nih.gov/genomes/all/GCA/902/167/565/GCA_902167565.1_B.longum_ssp_infantis_5_mod2
		Bifidobacterium longum subsp. infantis		Unavailable	PRJEB27068	SAMEA5770184	GCF_902167615.1	ftp://ftp.ncbi.nlm.nih.gov/genomes/all/GCA/902/167/615/GCA_902167615.1_B.longum_ssp_infantis_3_mod_mod2
		Bifidobacterium longum subsp. infantis		Unavailable	PRJEB27068	SAMEA5771530	GCF_902167775.1	ftp://ftp.ncbi.nlm.nih.gov/genomes/all/GCA/902/167/775/GCA_902167775.1_NZ_Bifidobacterium_longum_infantis_BG463.m5.93_JG
		Bifidobacterium longum subsp. infantis	strain=CECT 7210	Unavailable	PRJEB7787	SAMEA3158508	GCF_002900845.1	ftp://ftp.ncbi.nlm.nih.gov/genomes/all/GCA/002/900/845/GCA_002900845.1_ASM290084v1
		Bifidobacterium longum subsp. infantis ATCC 15697 = JCM 1222 = DSM 20088	strain=DSM 20088	Unavailable	PRJNA237576	SAMN02442011	GCF_000771105.1	ftp://ftp.ncbi.nlm.nih.gov/genomes/all/GCA/000/771/105/GCA_000771105.1_DSM-20088
		Bifidobacterium longum subsp. longum	strain=LO-K29b	Unavailable	PRJDB4597	SAMD00047623	GCF_001686245.1	ftp://ftp.ncbi.nlm.nih.gov/genomes/all/GCA/001/686/245/GCA_001686245.1_ASM168624v1
		Bifidobacterium longum subsp. longum	strain=LO-K29a	Unavailable	PRJDB4597	SAMD00047622	GCF_001686225.1	ftp://ftp.ncbi.nlm.nih.gov/genomes/all/GCA/001/686/225/GCA_001686225.1_ASM168622v1
		Bifidobacterium longum subsp. longum	strain=LO-C29	Unavailable	PRJDB4597	SAMD00047621	GCF_001686205.1	ftp://ftp.ncbi.nlm.nih.gov/genomes/all/GCA/001/686/205/GCA_001686205.1_ASM168620v1
		Bifidobacterium longum subsp. longum	strain=LO-21	Unavailable	PRJDB4597	SAMD00047620	GCF_001686185.1	ftp://ftp.ncbi.nlm.nih.gov/genomes/all/GCA/001/686/185/GCA_001686185.1_ASM168618v1
		Bifidobacterium longum subsp. longum		Unavailable	PRJEB27068	SAMEA5770188	GCF_902167545.1	ftp://ftp.ncbi.nlm.nih.gov/genomes/all/GCA/902/167/545/GCA_902167545.1_B.longum_ssp_longum_mod2
		Bifidobacterium longum subsp. longum	strain=LO-10	Unavailable	PRJDB4597	SAMD00047619	GCF_001686165.1	ftp://ftp.ncbi.nlm.nih.gov/genomes/all/GCA/001/686/165/GCA_001686165.1_ASM168616v1
		Bifidobacterium longum subsp. longum	strain=LO-06	Unavailable	PRJDB4597	SAMD00047618	GCF_001686145.1	ftp://ftp.ncbi.nlm.nih.gov/genomes/all/GCA/001/686/145/GCA_001686145.1_ASM168614v1
		Bifidobacterium longum subsp. longum CMCC P0001	strain=CMCC P0001	Unavailable	PRJNA182967	SAMN02470970	GCF_000410595.1	ftp://ftp.ncbi.nlm.nih.gov/genomes/all/GCA/000/410/595/GCA_000410595.1_ASM41059v1
