# Supplementary material for: Revisiting the Metabolic Capabilities of Bifidobacterium longum susbp. longum and Bifidobacterium longum subsp. infantis from a Glycoside Hydrolase Perspective
Source: Microorganisms. 2020 May 13;8(5):723. doi: 10.3390/microorganisms8050723 (PMC7285499; doi:10.3390/microorganisms8050723)
Supplement: Supplementary file 1 [file microorganisms-08-00723-s001.zip › Supplementary File 2 def.xlsx]

## Sheet: Total enzymes
	ENTRY	CLASS	REACTION
	2.4.1.1	Transferases; Glycosyltransferases; Hexosyltransferases	[(1→4)-α-D-glucosyl]n + phosphate = [(1→4)-α-D-glucosyl]n-1 + α-D-glucose 1-phosphate
	2.4.1.10	Transferases; Glycosyltransferases; Hexosyltransferases	sucrose + [6)-β-D-fructofuranosyl-(2→]n α-D-glucopyranoside = D-glucose + [6)-β-D-fructofuranosyl-(2→]n+1 α-D-glucopyranoside
	2.4.1.100	Transferases; Glycosyltransferases; Hexosyltransferases	[β-D-fructosyl-(2→1)-]m + [β-D-fructosyl-(2→1)-]n = [β-D-fructosyl-(2→1)-]m-1 + [β-D-fructosyl-(2→1)-]n+1
	2.4.1.11	Transferases; Glycosyltransferases; Hexosyltransferases	UDP-α-D-glucose + [(1→4)-α-D-glucosyl]n = UDP + [(1→4)-α-D-glucosyl]n+1
	2.4.1.12	Transferases; Glycosyltransferases; Hexosyltransferases	UDP-α-D-glucose + [(1→4)-β-D-glucosyl]n = UDP + [(1→4)-β-D-glucosyl]n+1
	2.4.1.13	Transferases; Glycosyltransferases; Hexosyltransferases	NDP-α-D-glucose + D-fructose = NDP + sucrose
	2.4.1.14	Transferases; Glycosyltransferases; Hexosyltransferases	UDP-α-D-glucose + D-fructose 6-phosphate = UDP + sucrose 6F-phosphate
	2.4.1.140	Transferases; Glycosyltransferases; Hexosyltransferases	Transfers alternately an α-D-glucosyl residue from sucrose to the 6-position and the 3-position of the non-reducing terminal residue of an α-D-glucan, thus producing a glucan having alternating α-(1→6)- and α-(1→3)-linkages
	2.4.1.15	Transferases; Glycosyltransferases; Hexosyltransferases	UDP-α-D-glucose + D-glucose 6-phosphate = UDP + α,α-trehalose 6-phosphate
	2.4.1.16	Transferases; Glycosyltransferases; Hexosyltransferases	UDP-N-acetyl-α-D-glucosamine + [(1→4)-N-acetyl-β-D-glucosaminyl]n = UDP + [(1→4)-N-acetyl-β-D-glucosaminyl]n+1 Glossary: chitin = [(1→4)-N-acetyl-β-D-glucosaminyl]n
	2.4.1.161	Transferases; Glycosyltransferases; Hexosyltransferases	Transfers the non-reducing terminal α-D-glucose residue from a (1→4)-α-D-glucan to the 4-position of a free glucose or of a glucosyl residue at the non-reducing terminus of a (1→4)-α-D-glucan, thus bringing about the rearrangement of oligosacchari...
	2.4.1.17	Transferases; Glycosyltransferases; Hexosyltransferases	UDP-α-D-glucuronate + acceptor = UDP + acceptor β-D-glucuronoside
	2.4.1.18	Transferases; Glycosyltransferases; Hexosyltransferases	Transfers a segment of a (1→4)-α-D-glucan chain to a primary hydroxy group in a similar glucan chain
	2.4.1.183	Transferases; Glycosyltransferases; Hexosyltransferases	UDP-glucose + [α-D-glucosyl-(1→3)]n = UDP + [α-D-glucosyl-(1→3)]n+1
	2.4.1.19	Transferases; Glycosyltransferases; Hexosyltransferases	Cyclizes part of a (1→4)-α-D-glucan chain by formation of a (1→4)-α-D-glucosidic bond
	2.4.1.2	Transferases; Glycosyltransferases; Hexosyltransferases	[(1→4)-α-D-glucosyl]n + [(1→6)-α-D-glucosyl]m = [(1→4)-α-D-glucosyl]n-1 + [(1→6)-α-D-glucosyl]m+1
	2.4.1.20	Transferases; Glycosyltransferases; Hexosyltransferases	cellobiose + phosphate = α-D-glucose 1-phosphate + D-glucose
	2.4.1.207	Transferases; Glycosyltransferases; Hexosyltransferases	breaks a β-(1→4) bond in the backbone of a xyloglucan and transfers the xyloglucanyl segment on to O-4 of the non-reducing terminal glucose residue of an acceptor, which can be a xyloglucan or an oligosaccharide of xyloglucan
	2.4.1.21	Transferases; Glycosyltransferases; Hexosyltransferases	ADP-α-D-glucose + [(1→4)-α-D-glucosyl]n = ADP + [(1→4)-α-D-glucosyl]n+1
	2.4.1.211	Transferases; Glycosyltransferases; Hexosyltransferases	β-D-galactopyranosyl-(1→3)-N-acetyl-D-glucosamine + phosphate = α-D-galactopyranose 1-phosphate + N-acetyl-D-glucosamine
	2.4.1.216	Transferases; Glycosyltransferases; Hexosyltransferases	α,α-trehalose 6-phosphate + phosphate = glucose 6-phosphate + β-D-glucose 1-phosphate
	2.4.1.22	Transferases; Glycosyltransferases; Hexosyltransferases	UDP-α-D-galactose + D-glucose = UDP + lactose
	2.4.1.23	Transferases; Glycosyltransferases; Hexosyltransferases	UDP-α-D-galactose + sphingosine = UDP + psychosine
	2.4.1.230	Transferases; Glycosyltransferases; Hexosyltransferases	2-α-D-glucosyl-D-glucose + phosphate = D-glucose + β-D-glucose 1-phosphate
	2.4.1.24	Transferases; Glycosyltransferases; Hexosyltransferases	Transfers an α-D-glucosyl residue in a (1→4)-α-D-glucan to the primary hydroxy group of glucose, free or combined in a (1→4)-α-D-glucan
	2.4.1.243	Transferases; Glycosyltransferases; Hexosyltransferases	[1-β-D-fructofuranosyl-(2→1)-]m+1-α-D-glucopyranoside + [1-β-D-fructofuranosyl-(2→1)-]n-α-D-glucopyranoside = [1-β-D-fructofuranosyl-(2→1)-]m-α-D-glucopyranoside + [1-β-D-fructofuranosyl-(2→1)-]n-β-D-fructofuranosyl-(2→6)-α-D-glucopyra...
	2.4.1.247	Transferases; Glycosyltransferases; Hexosyltransferases	β-D-galactosyl-(1→4)-L-rhamnose + phosphate = L-rhamnose + α-D-galactose 1-phosphate
	2.4.1.248	Transferases; Glycosyltransferases; Hexosyltransferases	cyclizes part of a (1→6)-α-D-glucan chain by formation of a (1→6)-α-D-glucosidic bond
	2.4.1.25	Transferases; Glycosyltransferases; Hexosyltransferases	Transfers a segment of a (1→4)-α-D-glucan to a new position in an acceptor, which may be glucose or a (1→4)-α-D-glucan
	2.4.1.26	Transferases; Glycosyltransferases; Hexosyltransferases	Transfers an α-D-glucosyl residue from UDP-glucose to an hydroxymethylcytosine residue in DNA
	2.4.1.27	Transferases; Glycosyltransferases; Hexosyltransferases	Transfers a β-D-glucosyl residue from UDP-α-D-glucose to an hydroxymethylcytosine residue in DNA
	2.4.1.279	Transferases; Glycosyltransferases; Hexosyltransferases	3-O-α-D-glucopyranosyl-D-glucopyranose + phosphate = D-glucose + β-D-glucose 1-phosphate Glossary: 3-O-α-D-glucopyranosyl-D-glucopyranose = nigerose
	2.4.1.28	Transferases; Glycosyltransferases; Hexosyltransferases	Transfers a β-D-glucosyl residue from UDP-α-D-glucose to a glucosylhydroxymethylcytosine residue in DNA
	2.4.1.281	Transferases; Glycosyltransferases; Hexosyltransferases	4-O-β-D-mannopyranosyl-D-glucopyranose + phosphate = D-glucose + α-D-mannose 1-phosphate Glossary: 4-O-β-D-mannopyranosyl-D-glucopyranose = β-D-mannopyranosyl-(1→4)-D-glucopyranose
	2.4.1.282	Transferases; Glycosyltransferases; Hexosyltransferases	3-O-α-D-glucopyranosyl-L-rhamnopyranose + phosphate = L-rhamnopyranose + β-D-glucose 1-phosphate
	2.4.1.29	Transferases; Glycosyltransferases; Hexosyltransferases	GDP-α-D-glucose + [(1→4)-β-D-glucosyl]n = GDP + [(1→4)-β-D-glucosyl]n+1
	2.4.1.3
	2.4.1.30	Transferases; Glycosyltransferases; Hexosyltransferases	[(1→3)-β-D-glucosyl]n + phosphate = [(1→3)-β-D-glucosyl]n-1 + α-D-glucose 1-phosphate
	2.4.1.31	Transferases; Glycosyltransferases; Hexosyltransferases	3-β-D-glucosyl-D-glucose + phosphate = D-glucose + α-D-glucose 1-phosphate
	2.4.1.319	Transferases; Glycosyltransferases; Hexosyltransferases	[(1→4)-β-D-mannosyl]n + phosphate = [(1→4)-β-D-mannosyl]n-1 + α-D-mannose 1-phosphate
	2.4.1.32	Transferases; Glycosyltransferases; Hexosyltransferases	GDP-mannose + (glucomannan)n = GDP + (glucomannan)n+1
	2.4.1.320	Transferases; Glycosyltransferases; Hexosyltransferases	4-O-β-D-mannopyranosyl-N-acetyl-D-glucosamine + phosphate = N-acetyl-D-glucosamine + α-D-mannose 1-phosphate
	2.4.1.321	Transferases; Glycosyltransferases; Hexosyltransferases	4-O-β-D-glucopyranosyl-D-gluconate + phosphate = α-D-glucose 1-phosphate + D-gluconate Glossary: 4-O-β-D-glucopyranosyl-D-gluconate = cellobionate
	2.4.1.33	Transferases; Glycosyltransferases; Hexosyltransferases	GDP-α-D-mannuronate + [(1→4)-β-D-mannuronosyl]n = GDP + [(1→4)-β-D-mannuronosyl]n+1 Glossary: poly[β-(1,4)-D-mannuronate] = mannuronan
	2.4.1.34	Transferases; Glycosyltransferases; Hexosyltransferases	UDP-glucose + [(1→3)-β-D-glucosyl]n = UDP + [(1→3)-β-D-glucosyl]n+1
	2.4.1.35	Transferases; Glycosyltransferases; Hexosyltransferases	UDP-glucose + a phenol = UDP + an aryl β-D-glucoside
	2.4.1.36	Transferases; Glycosyltransferases; Hexosyltransferases	GDP-glucose + glucose 6-phosphate = GDP + α,α-trehalose 6-phosphate
	2.4.1.37	Transferases; Glycosyltransferases; Hexosyltransferases	UDP-α-D-galactose + α-L-fucosyl-(1→2)-D-galactosyl-R = UDP + α-D-galactosyl-(1→3)-[α-L-fucosyl(1→2)]-D-galactosyl-R (where R can be OH, an oligosaccharide or a glycoconjugate)
	2.4.1.38	Transferases; Glycosyltransferases; Hexosyltransferases	UDP-α-D-galactose + N-acetyl-β-D-glucosaminylglycopeptide = UDP + β-D-galactosyl-(1→4)-N-acetyl-β-D-glucosaminylglycopeptide
	2.4.1.39	Transferases; Glycosyltransferases; Hexosyltransferases	UDP-N-acetyl-α-D-glucosamine + estradiol-17α 3-D-glucuronoside = UDP + 17α-(N-acetyl-D-glucosaminyl)-estradiol 3-D-glucuronoside
	2.4.1.4	Transferases; Glycosyltransferases; Hexosyltransferases	sucrose + [(1→4)-α-D-glucosyl]n = D-fructose + [(1→4)-α-D-glucosyl]n+1
	2.4.1.40	Transferases; Glycosyltransferases; Hexosyltransferases	UDP-N-acetyl-α-D-galactosamine + glycoprotein-α-L-fucosyl-(1→2)-D-galactose = UDP + glycoprotein-N-acetyl-α-D-galactosaminyl-(1→3)-[α-L-fucosyl-(1→2)]-D-galactose
	2.4.1.41	Transferases; Glycosyltransferases; Hexosyltransferases	(1) UDP-N-acetyl-α-D-galactosamine + [protein]-L-serine = UDP + [protein]-3-O-(N-acetyl-α-D-galactosaminyl)-L-serine (2) UDP-N-acetyl-α-D-galactosamine + [protein]-L-threonine = UDP + [protein]-3-O-(N-acetyl-α-D-galactosaminyl)-L-threonine
	2.4.1.42
	2.4.1.43	Transferases; Glycosyltransferases; Hexosyltransferases	UDP-α-D-galacturonate + [(1→4)-α-D-galacturonosyl]n = UDP + [(1→4)-α-D-galacturonosyl]n+1
	2.4.1.44	Transferases; Glycosyltransferases; Hexosyltransferases	UDP-α-D-galactose + lipopolysaccharide = UDP + 3-α-D-galactosyl-[lipopolysaccharide glucose]
	2.4.1.45
	2.4.1.46	Transferases; Glycosyltransferases; Hexosyltransferases	UDP-α-D-galactose + a 1,2-diacyl-sn-glycerol = UDP + a 1,2-diacyl-3-O-(β-D-galactosyl)-sn-glycerol
	2.4.1.47	Transferases; Glycosyltransferases; Hexosyltransferases	UDP-α-D-galactose + a ceramide = UDP + a β-D-galactosylceramide Glossary: a ceramide = an N-acylsphingosine
	2.4.1.48	Transferases; Glycosyltransferases; Hexosyltransferases	GDP-mannose + heteroglycan = GDP + 2(or 3)-α-D-mannosyl-heteroglycan
	2.4.1.49	Transferases; Glycosyltransferases; Hexosyltransferases	[(1→4)-β-D-glucosyl]n + phosphate = [(1→4)-β-D-glucosyl]n-1 + α-D-glucose 1-phosphate
	2.4.1.5	Transferases; Glycosyltransferases; Hexosyltransferases	sucrose + [(1→6)-α-D-glucosyl]n = D-fructose + [(1→6)-α-D-glucosyl]n+1
	2.4.1.50	Transferases; Glycosyltransferases; Hexosyltransferases	UDP-α-D-galactose + [procollagen]-(5R)-5-hydroxy-L-lysine = UDP + [procollagen]-(5R)-5-O-(β-D-galactosyl)-5-hydroxy-L-lysine
	2.4.1.6
	2.4.1.64	Transferases; Glycosyltransferases; Hexosyltransferases	α,α-trehalose + phosphate = D-glucose + β-D-glucose 1-phosphate
	2.4.1.67	Transferases; Glycosyltransferases; Hexosyltransferases	α-D-galactosyl-(1→3)-1D-myo-inositol + raffinose = myo-inositol + stachyose
	2.4.1.7	Transferases; Glycosyltransferases; Hexosyltransferases	sucrose + phosphate = D-fructose + α-D-glucose 1-phosphate
	2.4.1.8	Transferases; Glycosyltransferases; Hexosyltransferases	maltose + phosphate = D-glucose + β-D-glucose 1-phosphate
	2.4.1.82	Transferases; Glycosyltransferases; Hexosyltransferases	α-D-galactosyl-(1→3)-1D-myo-inositol + sucrose = myo-inositol + raffinose
	2.4.1.9	Transferases; Glycosyltransferases; Hexosyltransferases	sucrose + [(2→1)-β-D-fructosyl]n = glucose + [(2→1)-β-D-fructosyl]n+1
	2.4.1.99	Transferases; Glycosyltransferases; Hexosyltransferases	2 sucrose = D-glucose + β-D-fructofuranosyl-(2→1)-β-D-fructofuranosyl α-D-glucopyranoside
	2.4.2.1	Transferases; Glycosyltransferases; Pentosyltransferases	(1) purine ribonucleoside + phosphate = purine + α-D-ribose 1-phosphate (2) purine 2′-deoxyribonucleoside + phosphate = purine + 2-deoxy-α-D-ribose 1-phosphate
	2.4.2.10	Transferases; Glycosyltransferases; Pentosyltransferases	orotidine 5′-phosphate + diphosphate = orotate + 5-phospho-α-D-ribose 1-diphosphate
	2.4.2.11
	2.4.2.12	Transferases; Glycosyltransferases; Pentosyltransferases	nicotinamide D-ribonucleotide + diphosphate = nicotinamide + 5-phospho-α-D-ribose 1-diphosphate
	2.4.2.13
	2.4.2.14	Transferases; Glycosyltransferases; Pentosyltransferases	5-phospho-β-D-ribosylamine + diphosphate + L-glutamate = L-glutamine + 5-phospho-α-D-ribose 1-diphosphate + H2O
	2.4.2.15	Transferases; Glycosyltransferases; Pentosyltransferases	guanosine + phosphate = guanine + α-D-ribose 1-phosphate
	2.4.2.16	Transferases; Glycosyltransferases; Pentosyltransferases	urate D-ribonucleotide + phosphate = urate + α-D-ribose 1-phosphate
	2.4.2.17	Transferases; Glycosyltransferases; Pentosyltransferases	1-(5-phospho-β-D-ribosyl)-ATP + diphosphate = ATP + 5-phospho-α-D-ribose 1-diphosphate
	2.4.2.18	Transferases; Glycosyltransferases; Pentosyltransferases	N-(5-phospho-D-ribosyl)-anthranilate + diphosphate = anthranilate + 5-phospho-α-D-ribose 1-diphosphate
	2.4.2.19	Transferases; Glycosyltransferases; Pentosyltransferases	β-nicotinate D-ribonucleotide + diphosphate + CO2 = pyridine-2,3-dicarboxylate + 5-phospho-α-D-ribose 1-diphosphate
	2.4.2.2	Transferases; Glycosyltransferases; Pentosyltransferases	(1) uridine + phosphate = uracil + α-D-ribose 1-phosphate (2) thymidine + phosphate = thymine + 2-deoxy-α-D-ribose 1-phosphate (3) 2′-deoxyuridine + phosphate = uracil + 2-deoxy-α-D-ribose 1-phosphate
	2.4.2.20	Transferases; Glycosyltransferases; Pentosyltransferases	a 2,4-dioxotetrahydropyrimidine D-ribonucleotide + diphosphate = a 2,4-dioxotetrahydropyrimidine + 5-phospho-α-D-ribose 1-diphosphate
	2.4.2.21	Transferases; Glycosyltransferases; Pentosyltransferases	β-nicotinate D-ribonucleotide + 5,6-dimethylbenzimidazole = nicotinate + α-ribazole 5′-phosphate
	2.4.2.22	Transferases; Glycosyltransferases; Pentosyltransferases	XMP + diphosphate = 5-phospho-α-D-ribose 1-diphosphate + xanthine Glossary: XMP = 9-(5-phospho-β-D-ribosyl)xanthine = xanthosine 5′-phosphate
	2.4.2.23
	2.4.2.24	Transferases; Glycosyltransferases; Pentosyltransferases	UDP-D-xylose + [(1→4)-β-D-xylan]n = UDP + [(1→4)-β-D-xylan]n+1
	2.4.2.25	Transferases; Glycosyltransferases; Pentosyltransferases	UDP-α-D-apiose + apigenin 7-O-β-D-glucoside = UDP + apigenin 7-O-[β-D-apiosyl-(1→2)-β-D-glucoside]
	2.4.2.26	Transferases; Glycosyltransferases; Pentosyltransferases	UDP-α-D-xylose + [protein]-L-serine = UDP + [protein]-3-O-(β-D-xylosyl)-L-serine
	2.4.2.27	Transferases; Glycosyltransferases; Pentosyltransferases	dTDP-L-dihydrostreptose + streptidine 6-phosphate = dTDP + O-(1→4)-α-L-dihydrostreptosyl-streptidine 6-phosphate
	2.4.2.28	Transferases; Glycosyltransferases; Pentosyltransferases	S-methyl-5′-thioadenosine + phosphate = adenine + S-methyl-5-thio-α-D-ribose 1-phosphate
	2.4.2.29	Transferases; Glycosyltransferases; Pentosyltransferases	(1) guanine34 in tRNA + queuine = queuine34 in tRNA + guanine (2) guanine34 in tRNA + 7-aminomethyl-7-carbaguanine = 7-aminomethyl-7-carbaguanine34 in tRNA + guanine
	2.4.2.3	Transferases; Glycosyltransferases; Pentosyltransferases	uridine + phosphate = uracil + α-D-ribose 1-phosphate
	2.4.2.30	Transferases; Glycosyltransferases; Pentosyltransferases	NAD+ + (ADP-D-ribosyl)n-acceptor = nicotinamide + (ADP-D-ribosyl)n+1-acceptor + H+
	2.4.2.31	Transferases; Glycosyltransferases; Pentosyltransferases	NAD+ + protein L-arginine = nicotinamide + Nω-(ADP-D-ribosyl)-protein-L-arginine
	2.4.2.32	Transferases; Glycosyltransferases; Pentosyltransferases	UDP-D-xylose + dolichyl phosphate = UDP + dolichyl D-xylosyl phosphate Glossary: dolichol
	2.4.2.33	Transferases; Glycosyltransferases; Pentosyltransferases	dolichyl D-xylosyl phosphate + protein = dolichyl phosphate + D-xylosylprotein
	2.4.2.34	Transferases; Glycosyltransferases; Pentosyltransferases	UDP-L-arabinose + (indol-3-yl)acetyl-1D-myo-inositol = UDP + (indol-3-yl)acetyl-myo-inositol 3-L-arabinoside
	2.4.2.35	Transferases; Glycosyltransferases; Pentosyltransferases	UDP-α-D-xylose + a flavonol 3-O-glycoside = UDP + a flavonol 3-[β-D-xylosyl-(1→2)-β-D-glycoside]
	2.4.2.36	Transferases; Glycosyltransferases; Pentosyltransferases	NAD+ + diphthamide-[translation elongation factor 2] = nicotinamide + N-(ADP-D-ribosyl)diphthamide-[translation elongation factor 2]
	2.4.2.37	Transferases; Glycosyltransferases; Pentosyltransferases	NAD+ + [dinitrogen reductase]-L-arginine = nicotinamide + [dinitrogen reductase]-Nω-α-(ADP-D-ribosyl)-L-arginine
	2.4.2.38	Transferases; Glycosyltransferases; Pentosyltransferases	UDP-α-D-xylose + N4-{β-D-GlcNAc-(1→2)-α-D-Man-(1→3)-[β-D-GlcNAc-(1→2)-α-D-Man-(1→6)]-β-D-Man-(1→4)-β-D-GlcNAc-(1→4)-β-D-GlcNAc}-L-asparaginyl-[protein] = UDP + N4-{β-D-GlcNAc-(1→2)-α-D-Man-(1→3)-[β-D-GlcNAc-(1→2)-α-D-Man-(1...
	2.4.2.39	Transferases; Glycosyltransferases; Pentosyltransferases	Transfers an α-D-xylosyl residue from UDP-D-xylose to a glucose residue in xyloglucan, forming an α-(1→6)-D-xylosyl-D-glucose linkage
	2.4.2.4	Transferases; Glycosyltransferases; Pentosyltransferases	thymidine + phosphate = thymine + 2-deoxy-α-D-ribose 1-phosphate
	2.4.2.40	Transferases; Glycosyltransferases; Pentosyltransferases	UDP-D-xylose + zeatin = UDP + O-β-D-xylosylzeatin Glossary: zeatin = (E)-2-methyl-4-(9H-purin-6-ylamino)but-2-en-1-ol = (E)-N6-(4-hydroxy-3-methylbut-2-enyl)adenine
	2.4.2.41	Transferases; Glycosyltransferases; Pentosyltransferases	Transfers a xylosyl residue from UDP-D-xylose to a D-galactose residue in xylogalacturonan, forming a β-1,3-D-xylosyl-D-galactose linkage.
	2.4.2.42	Transferases; Glycosyltransferases; Pentosyltransferases	UDP-α-D-xylose + Glcβ-Ser53-EGF-like domain of bovine factor IX(45-87) = UDP + Xylα(1-3)Glcβ-Ser53-EGF-like domain of bovine factor IX(45-87)
	2.4.2.43	Transferases; Glycosyltransferases; Pentosyltransferases	(1) 4-amino-4-deoxy-α-L-arabinopyranosyl ditrans,octacis-undecaprenyl phosphate + α-Kdo-(2→4)-α-Kdo-(2→6)-lipid A = α-Kdo-(2→4)-α-Kdo-(2→6)-[4-P-L-Ara4N]-lipid A + ditrans,octacis-undecaprenyl phosphate (2) 4-amino-4-deoxy-α-L-arabinopyrano...
	2.4.2.44	Transferases; Glycosyltransferases; Pentosyltransferases	S-methyl-5′-thioinosine + phosphate = hypoxanthine + S-methyl-5-thio-α-D-ribose 1-phosphate
	2.4.2.45	Transferases; Glycosyltransferases; Pentosyltransferases	trans,octacis-decaprenyl phosphate + 5-phospho-α-D-ribose 1-diphosphate = trans,octacis-decaprenylphospho-β-D-ribofuranose 5-phosphate + diphosphate
	2.4.2.46	Transferases; Glycosyltransferases; Pentosyltransferases	Adds an α-D-arabinofuranosyl group from trans,octacis-decaprenylphospho-β-D-arabinofuranose at the 5-O-position of the eighth, tenth and twelfth galactofuranose unit of the galactofuranan chain of [β-D-galactofuranosyl-(1→5)-β-D-galactofuranosyl-(1...
	2.4.2.47	Transferases; Glycosyltransferases; Pentosyltransferases	Adds an α-D-arabinofuranosyl group from trans,octacis-decaprenylphospho-β-D-arabinofuranose at the 3-O-position of an α-(1→5)-arabinofuranan chain attached to a β-(1→5)-galactofuranan chain
	2.4.2.48	Transferases; Glycosyltransferases; Pentosyltransferases	guanine15 in tRNA + 7-cyano-7-carbaguanine = 7-cyano-7-carbaguanine15 in tRNA + guanine Glossary: 7-cyano-7-carbaguanine = preQ0 = 7-cyano-7-deazaguanine archaeosine = G* = 7-amidino-7-deazaguanosine
	2.4.2.49	Transferases; Glycosyltransferases; Pentosyltransferases	neamine + 5-phospho-α-D-ribose 1-diphosphate = 5′′-phosphoribostamycin + diphosphate
	2.4.2.5	Transferases; Glycosyltransferases; Pentosyltransferases	D-ribosyl-base1 + base2 = D-ribosyl-base2 + base1
	2.4.2.50	Transferases; Glycosyltransferases; Pentosyltransferases	UDP-α-D-xylose + cyanidin 3-O-β-D-galactoside = UDP + cyanidin 3-O-(β-D-xylosyl-(1→2)-β-D-galactoside)
	2.4.2.6	Transferases; Glycosyltransferases; Pentosyltransferases	2-deoxy-D-ribosyl-base1 + base2 = 2-deoxy-D-ribosyl-base2 + base1
	2.4.2.7	Transferases; Glycosyltransferases; Pentosyltransferases	AMP + diphosphate = adenine + 5-phospho-α-D-ribose 1-diphosphate
	2.4.2.8	Transferases; Glycosyltransferases; Pentosyltransferases	IMP + diphosphate = hypoxanthine + 5-phospho-α-D-ribose 1-diphosphate
	2.4.2.9	Transferases; Glycosyltransferases; Pentosyltransferases	UMP + diphosphate = uracil + 5-phospho-α-D-ribose 1-diphosphate
	2.4.99.16	Transferases; Glycosyltransferases; Transferring other glycosyl groups	α-maltose 1-phosphate + [(1→4)-α-D-glucosyl]n = phosphate + [(1→4)-α-D-glucosyl]n+2
	3.1.1.1	Hydrolases; Acting on ester bonds; Carboxylic-ester hydrolases	a carboxylic ester + H2O = an alcohol + a carboxylate
	3.1.1.10	Hydrolases; Acting on ester bonds; Carboxylic-ester hydrolases	atropine + H2O = tropine + tropate
	3.1.1.11	Hydrolases; Acting on ester bonds; Carboxylic-ester hydrolases	pectin + n H2O = n methanol + pectate
	3.1.1.12
	3.1.1.13	Hydrolases; Acting on ester bonds; Carboxylic-ester hydrolases	a steryl ester + H2O = a sterol + a fatty acid
	3.1.1.14	Hydrolases; Acting on ester bonds; Carboxylic-ester hydrolases	chlorophyll + H2O = phytol + chlorophyllide
	3.1.1.15	Hydrolases; Acting on ester bonds; Carboxylic-ester hydrolases	L-arabinono-1,4-lactone + H2O = L-arabinonate For diagram of arabinose catabolism, click here
	3.1.1.16
	3.1.1.17	Hydrolases; Acting on ester bonds; Carboxylic-ester hydrolases	D-glucono-1,5-lactone + H2O = D-gluconate
	3.1.1.18
	3.1.1.19	Hydrolases; Acting on ester bonds; Carboxylic-ester hydrolases	D-glucurono-6,2-lactone + H2O = D-glucuronate
	3.1.1.2	Hydrolases; Acting on ester bonds; Carboxylic-ester hydrolases	a phenyl acetate + H2O = a phenol + acetate
	3.1.1.20	Hydrolases; Acting on ester bonds; Carboxylic-ester hydrolases	digallate + H2O = 2 gallate Glossary: gallate = 3,4,5-trihydroxybenzoate digallate = 3,4-dihydroxy-5-(3,4,5-trihydroxybenzoyloxy)benzoate
	3.1.1.21
	3.1.1.22	Hydrolases; Acting on ester bonds; Carboxylic-ester hydrolases	(R)-3-((R)-3-hydroxybutanoyloxy)butanoate + H2O = 2 (R)-3-hydroxybutanoate
	3.1.1.23	Hydrolases; Acting on ester bonds; Carboxylic-ester hydrolases	Hydrolyses glycerol monoesters of long-chain fatty acids
	3.1.1.24	Hydrolases; Acting on ester bonds; Carboxylic-ester hydrolases	3-oxoadipate enol-lactone + H2O = 3-oxoadipate
	3.1.1.25	Hydrolases; Acting on ester bonds; Carboxylic-ester hydrolases	a 1,4-lactone + H2O = a 4-hydroxyacid
	3.1.1.26	Hydrolases; Acting on ester bonds; Carboxylic-ester hydrolases	1,2-diacyl-3-β-D-galactosyl-sn-glycerol + 2 H2O = 3-β-D-galactosyl-sn-glycerol + 2 carboxylates
	3.1.1.27	Hydrolases; Acting on ester bonds; Carboxylic-ester hydrolases	4-pyridoxolactone + H2O = 4-pyridoxate For diagram of pyridoxal catabolism, click here
	3.1.1.28	Hydrolases; Acting on ester bonds; Carboxylic-ester hydrolases	O-acylcarnitine + H2O = a fatty acid + L-carnitine
	3.1.1.29	Hydrolases; Acting on ester bonds; Carboxylic-ester hydrolases	N-substituted aminoacyl-tRNA + H2O = N-substituted amino acid + tRNA
	3.1.1.3	Hydrolases; Acting on ester bonds; Carboxylic-ester hydrolases	triacylglycerol + H2O = diacylglycerol + a carboxylate
	3.1.1.30	Hydrolases; Acting on ester bonds; Carboxylic-ester hydrolases	D-arabinono-1,4-lactone + H2O = D-arabinonate
	3.1.1.31	Hydrolases; Acting on ester bonds; Carboxylic-ester hydrolases	6-phospho-D-glucono-1,5-lactone + H2O = 6-phospho-D-gluconate
	3.1.1.32	Hydrolases; Acting on ester bonds; Carboxylic-ester hydrolases	phosphatidylcholine + H2O = 2-acylglycerophosphocholine + a carboxylate
	3.1.1.33	Hydrolases; Acting on ester bonds; Carboxylic-ester hydrolases	6-acetyl-D-glucose + H2O = D-glucose + acetate
	3.1.1.34	Hydrolases; Acting on ester bonds; Carboxylic-ester hydrolases	triacylglycerol + H2O = diacylglycerol + a carboxylate
	3.1.1.35	Hydrolases; Acting on ester bonds; Carboxylic-ester hydrolases	dihydrocoumarin + H2O = melilotate
	3.1.1.36	Hydrolases; Acting on ester bonds; Carboxylic-ester hydrolases	limonoate D-ring-lactone + H2O = limonoate
	3.1.1.37	Hydrolases; Acting on ester bonds; Carboxylic-ester hydrolases	testololactone + H2O = testolate Glossary: testololactone = 3-oxo-13,17-secoandrost-4-eno-17,13-lactone testolate = 13-hydroxy-3-oxo-13,17-secoandrost-4-en-17-oate
	3.1.1.38	Hydrolases; Acting on ester bonds; Carboxylic-ester hydrolases	triacetate lactone + H2O = triacetate
	3.1.1.39	Hydrolases; Acting on ester bonds; Carboxylic-ester hydrolases	actinomycin + H2O = actinomycinic monolactone
	3.1.1.4	Hydrolases; Acting on ester bonds; Carboxylic-ester hydrolases	phosphatidylcholine + H2O = 1-acylglycerophosphocholine + a carboxylate
	3.1.1.40	Hydrolases; Acting on ester bonds; Carboxylic-ester hydrolases	orsellinate depside + H2O = 2 orsellinate Glossary: orsellinate = 2,4-dihydroxy-6-methylbenzoate
	3.1.1.41	Hydrolases; Acting on ester bonds; Carboxylic-ester hydrolases	cephalosporin C + H2O = deacetylcephalosporin C + acetate
	3.1.1.42	Hydrolases; Acting on ester bonds; Carboxylic-ester hydrolases	chlorogenate + H2O = caffeate + quinate
	3.1.1.43	Hydrolases; Acting on ester bonds; Carboxylic-ester hydrolases	an α-amino acid ester + H2O = an α-amino acid + an alcohol
	3.1.1.44	Hydrolases; Acting on ester bonds; Carboxylic-ester hydrolases	oxaloacetate 4-methyl ester + H2O = oxaloacetate + methanol
	3.1.1.45	Hydrolases; Acting on ester bonds; Carboxylic-ester hydrolases	4-carboxymethylenebut-2-en-4-olide + H2O = 4-oxohex-2-enedioate
	3.1.1.46	Hydrolases; Acting on ester bonds; Carboxylic-ester hydrolases	deoxylimonate + H2O = deoxylimononic acid D-ring-lactone
	3.1.1.47	Hydrolases; Acting on ester bonds; Carboxylic-ester hydrolases	1-alkyl-2-acetyl-sn-glycero-3-phosphocholine + H2O = 1-alkyl-sn-glycero-3-phosphocholine + acetate
	3.1.1.48	Hydrolases; Acting on ester bonds; Carboxylic-ester hydrolases	N5-acyl-L-ornithine ester + H2O = N5-acyl-L-ornithine + an alcohol
	3.1.1.49	Hydrolases; Acting on ester bonds; Carboxylic-ester hydrolases	sinapoylcholine + H2O = sinapate + choline
	3.1.1.5	Hydrolases; Acting on ester bonds; Carboxylic-ester hydrolases	2-lysophosphatidylcholine + H2O = glycerophosphocholine + a carboxylate
	3.1.1.50	Hydrolases; Acting on ester bonds; Carboxylic-ester hydrolases	a wax ester + H2O = a long-chain alcohol + a long-chain carboxylate
	3.1.1.6	Hydrolases; Acting on ester bonds; Carboxylic-ester hydrolases	an acetic ester + H2O = an alcohol + acetate
	3.1.1.7	Hydrolases; Acting on ester bonds; Carboxylic-ester hydrolases	acetylcholine + H2O = choline + acetate
	3.1.1.72	Hydrolases; Acting on ester bonds; Carboxylic-ester hydrolases	Deacetylation of xylans and xylo-oligosaccharides
	3.1.1.73	Hydrolases; Acting on ester bonds; Carboxylic-ester hydrolases	feruloyl-polysaccharide + H2O = ferulate + polysaccharide Glossary: ferulate = 4-hydroxy-3-methoxycinnamate
	3.1.1.8	Hydrolases; Acting on ester bonds; Carboxylic-ester hydrolases	an acylcholine + H2O = choline + a carboxylate
	3.1.1.9
	3.2.1.1	Hydrolases; Glycosylases; Glycosidases, i.e. enzymes that hydrolyse O- and S-glycosyl compounds	Endohydrolysis of (1→4)-α-D-glucosidic linkages in polysaccharides containing three or more (1→4)-α-linked D-glucose units
	3.2.1.10	Hydrolases; Glycosylases; Glycosidases, i.e. enzymes that hydrolyse O- and S-glycosyl compounds	Hydrolysis of (1→6)-α-D-glucosidic linkages in some oligosaccharides produced from starch and glycogen by EC 3.2.1.1 (α-amylase), and in isomaltose
	3.2.1.100	Hydrolases; Glycosylases; Glycosidases, i.e. enzymes that hydrolyse O- and S-glycosyl compounds	Hydrolysis of (1→4)-β-D-mannosidic linkages in (1→4)-β-D-mannans, to remove successive mannobiose residues from the non-reducing chain ends
	3.2.1.101	Hydrolases; Glycosylases; Glycosidases, i.e. enzymes that hydrolyse O- and S-glycosyl compounds	Random hydrolysis of (1→6)-α-D-mannosidic linkages in unbranched (1→6)-mannans
	3.2.1.102	Hydrolases; Glycosylases; Glycosidases, i.e. enzymes that hydrolyse O- and S-glycosyl compounds	Endohydrolysis of (1→4)-β-D-galactosidic linkages in blood group A and B substances
	3.2.1.103	Hydrolases; Glycosylases; Glycosidases, i.e. enzymes that hydrolyse O- and S-glycosyl compounds	Endohydrolysis of (1→4)-β-D-galactosidic linkages in keratan sulfate
	3.2.1.104	Hydrolases; Glycosylases; Glycosidases, i.e. enzymes that hydrolyse O- and S-glycosyl compounds	cholesteryl-β-D-glucoside + H2O = D-glucose + cholesterol
	3.2.1.105	Hydrolases; Glycosylases; Glycosidases, i.e. enzymes that hydrolyse O- and S-glycosyl compounds	strictosidine + H2O = D-glucose + strictosidine aglycone For diagram of geissoschizine and sarpagine biosynthesis, click here
	3.2.1.106	Hydrolases; Glycosylases; Glycosidases, i.e. enzymes that hydrolyse O- and S-glycosyl compounds	Glc3Man9GlcNAc2-[protein] + H2O = Glc2Man9GlcNAc2-[protein] + β-D-glucopyranose Glossary: Glc3Man9GlcNAc2 = [α-D-Glc-(1→2)-α-D-Glc-(1→3)-α-D-Glc-(1→3)-α-D-Man-(1→2)-α-D-Man-(1→2)-α-D-Man-(1→3)-{α-D-Man-(1→2)-α-D-Man-(1→3)-[α-D-M...
	3.2.1.107	Hydrolases; Glycosylases; Glycosidases, i.e. enzymes that hydrolyse O- and S-glycosyl compounds	[collagen]-(5R)-5-O-[α-D-glucosyl-(1→2)-β-D-galactosyl]-5-hydroxy-L-lysine + H2O = D-glucose + [collagen]-(5R)-5-O-(β-D-galactosyl)-5-hydroxy-L-lysine
	3.2.1.108	Hydrolases; Glycosylases; Glycosidases, i.e. enzymes that hydrolyse O- and S-glycosyl compounds	lactose + H2O = D-galactose + D-glucose Glossary: lactose = β-D-galactopyranosyl-(1→4)-α-D-glucopyranose
	3.2.1.109	Hydrolases; Glycosylases; Glycosidases, i.e. enzymes that hydrolyse O- and S-glycosyl compounds	Endohydrolysis of (1→4)-α-D-galactosaminidic linkages in poly(D-galactosamine)
	3.2.1.11	Hydrolases; Glycosylases; Glycosidases, i.e. enzymes that hydrolyse O- and S-glycosyl compounds	Endohydrolysis of (1→6)-α-D-glucosidic linkages in dextran
	3.2.1.111	Hydrolases; Glycosylases; Glycosidases, i.e. enzymes that hydrolyse O- and S-glycosyl compounds	Hydrolysis of (1→3)-linkages between α-L-fucose and N-acetylglucosamine residues in glycoproteins
	3.2.1.113	Hydrolases; Glycosylases; Glycosidases, i.e. enzymes that hydrolyse O- and S-glycosyl compounds	Hydrolysis of the terminal (1→2)-linked α-D-mannose residues in the oligo-mannose oligosaccharide Man9(GlcNAc)2
	3.2.1.114	Hydrolases; Glycosylases; Glycosidases, i.e. enzymes that hydrolyse O- and S-glycosyl compounds	Man5GlcNAc3-[protein] + 2 H2O = Man3GlcNAc3-[protein] + 2 α-D-mannopyranose
	3.2.1.116	Hydrolases; Glycosylases; Glycosidases, i.e. enzymes that hydrolyse O- and S-glycosyl compounds	Hydrolysis of (1→4)-α-D-glucosidic linkages in amylaceous polysaccharides, to remove successive maltotriose residues from the non-reducing chain ends
	3.2.1.117	Hydrolases; Glycosylases; Glycosidases, i.e. enzymes that hydrolyse O- and S-glycosyl compounds	(R)-amygdalin + H2O = (R)-prunasin + D-glucose
	3.2.1.118	Hydrolases; Glycosylases; Glycosidases, i.e. enzymes that hydrolyse O- and S-glycosyl compounds	(R)-prunasin + H2O = D-glucose + mandelonitrile
	3.2.1.119	Hydrolases; Glycosylases; Glycosidases, i.e. enzymes that hydrolyse O- and S-glycosyl compounds	(R)-vicianin + H2O = mandelonitrile + vicianose
	3.2.1.120	Hydrolases; Glycosylases; Glycosidases, i.e. enzymes that hydrolyse O- and S-glycosyl compounds	Hydrolysis of (1→4)-β-D-glucosidic links in oligoxyloglucans so as to remove successive isoprimeverose [i.e. α-xylo-(1→6)-β-D-glucosyl-] residues from the non-reducing chain ends
	3.2.1.122	Hydrolases; Glycosylases; Glycosidases, i.e. enzymes that hydrolyse O- and S-glycosyl compounds	α-maltose 6′-phosphate + H2O = D-glucose + D-glucose 6-phosphate
	3.2.1.123	Hydrolases; Glycosylases; Glycosidases, i.e. enzymes that hydrolyse O- and S-glycosyl compounds	oligoglycosylglucosyl-(1↔1)-ceramide + H2O = ceramide + oligoglycosylglucose
	3.2.1.125	Hydrolases; Glycosylases; Glycosidases, i.e. enzymes that hydrolyse O- and S-glycosyl compounds	raucaffricine + H2O = D-glucose + vomilenine
	3.2.1.126	Hydrolases; Glycosylases; Glycosidases, i.e. enzymes that hydrolyse O- and S-glycosyl compounds	coniferin + H2O = D-glucose + coniferol
	3.2.1.129	Hydrolases; Glycosylases; Glycosidases, i.e. enzymes that hydrolyse O- and S-glycosyl compounds	Endohydrolysis of (2→8)-α-sialosyl linkages in oligo- or poly(sialic) acids
	3.2.1.130	Hydrolases; Glycosylases; Glycosidases, i.e. enzymes that hydrolyse O- and S-glycosyl compounds	GlcMan9GlcNAc2-[protein] + H2O = Man8GlcNAc2-[protein] (isomer 8A1,2,3B1,2) + α-D-glucosyl-(1→3)-α-D-mannopyranose Glossary: GlcMan9GlcNAc2-[protein] = {α-D-Glc-(1→3)-α-D-Man-(1→2)-α-D-Man-(1→2)-α-D-Man-(1→3)-[α-D-Man-(1→2)-α-D-Man-(1...
	3.2.1.131	Hydrolases; Glycosylases; Glycosidases, i.e. enzymes that hydrolyse O- and S-glycosyl compounds	Hydrolysis of (1→2)-α-D-(4-O-methyl)glucuronosyl links in the main chain of hardwood xylans
	3.2.1.132	Hydrolases; Glycosylases; Glycosidases, i.e. enzymes that hydrolyse O- and S-glycosyl compounds	Endohydrolysis of β-(1→4)-linkages between D-glucosamine residues in a partly acetylated chitosan
	3.2.1.133	Hydrolases; Glycosylases; Glycosidases, i.e. enzymes that hydrolyse O- and S-glycosyl compounds	hydrolysis of (1→4)-α-D-glucosidic linkages in polysaccharides so as to remove successive α-maltose residues from the non-reducing ends of the chains
	3.2.1.135	Hydrolases; Glycosylases; Glycosidases, i.e. enzymes that hydrolyse O- and S-glycosyl compounds	Hydrolysis of pullulan to panose (6-α-D-glucosylmaltose) Glossary: pullulan = a linear polymer of (1→6)-linked maltotriose units
	3.2.1.136	Hydrolases; Glycosylases; Glycosidases, i.e. enzymes that hydrolyse O- and S-glycosyl compounds	Endohydrolysis of (1→4)-β-D-xylosyl links in some glucuronoarabinoxylans
	3.2.1.139	Hydrolases; Glycosylases; Glycosidases, i.e. enzymes that hydrolyse O- and S-glycosyl compounds	an α-D-glucuronoside + H2O = an alcohol + D-glucuronate
	3.2.1.14	Hydrolases; Glycosylases; Glycosidases, i.e. enzymes that hydrolyse O- and S-glycosyl compounds	Random endo-hydrolysis of N-acetyl-β-D-glucosaminide (1→4)-β-linkages in chitin and chitodextrins Glossary: chitin = [(1→4)-β-D-GlcpNAc]n = (1→4)-2-acetamido-2-deoxy-β-D-glucan
	3.2.1.140	Hydrolases; Glycosylases; Glycosidases, i.e. enzymes that hydrolyse O- and S-glycosyl compounds	β-D-Gal-(1→3)-β-D-GlcNAc-(1→3)-β-D-Gal-(1→4)-D-Glc + H2O = β-D-Gal-(1→3)-D-GlcNAc + β-D-Gal-(1→4)-D-Glc Glossary: β-D-Gal-(1→3)-β-D-GlcNAc-(1→3)-β-D-Gal-(1→4)-D-Glc = lacto-N-tetraose β-D-Gal-(1→3)-D-GlcNAc = lacto-N-biose β-D...
	3.2.1.141	Hydrolases; Glycosylases; Glycosidases, i.e. enzymes that hydrolyse O- and S-glycosyl compounds	hydrolysis of (1→4)-α-D-glucosidic linkage in 4-α-D-[(1→4)-α-D-glucanosyl]n trehalose to yield trehalose and (1→4)-α-D-glucan
	3.2.1.145	Hydrolases; Glycosylases; Glycosidases, i.e. enzymes that hydrolyse O- and S-glycosyl compounds	Hydrolysis of terminal, non-reducing β-D-galactose residues in (1→3)-β-D-galactopyranans
	3.2.1.147	Hydrolases; Glycosylases; Glycosidases, i.e. enzymes that hydrolyse O- and S-glycosyl compounds	a thioglucoside + H2O = a sugar + a thiol
	3.2.1.149	Hydrolases; Glycosylases; Glycosidases, i.e. enzymes that hydrolyse O- and S-glycosyl compounds	a 6-O-(β-D-xylopyranosyl)-β-D-glucopyranoside + H2O = 6-O-(β-D-xylopyranosyl)-β-D-glucopyranose + an alcohol Glossary: primeverose = 6-O-(β-D-xylopyranosyl)-D-glucose vicianose = 6-O-(α-L-arabinopyranosyl)-D-glucose
	3.2.1.15	Hydrolases; Glycosylases; Glycosidases, i.e. enzymes that hydrolyse O- and S-glycosyl compounds	(1,4-α-D-galacturonosyl)n+m + H2O = (1,4-α-D-galacturonosyl)n + (1,4-α-D-galacturonosyl)m
	3.2.1.150	Hydrolases; Glycosylases; Glycosidases, i.e. enzymes that hydrolyse O- and S-glycosyl compounds	Hydrolysis of cellobiose from the reducing end of xyloglucans consisting of a (1→4)-β-linked glucan carrying α-D-xylosyl groups on O-6 of the glucose residues. To be a substrate, the first residue must be unsubstituted, the second residue may bear a ...
	3.2.1.151	Hydrolases; Glycosylases; Glycosidases, i.e. enzymes that hydrolyse O- and S-glycosyl compounds	xyloglucan + H2O = xyloglucan oligosaccharides
	3.2.1.152		Hydrolysis of the α-D-mannosyl-(1→6)-β-D-mannosyl-(1→4)-N-acetyl-β-D-glucosaminyl-(1→4)-N-acetyl-β-D-glucosaminyl sequence of glycoprotein to α-D-mannosyl-(1→6)-D-mannose and N-acetyl-β-D-glucosaminyl-(1→4)-N-acetyl-β-D-glucosaminyl sequ...
	3.2.1.153	Hydrolases; Glycosylases; Glycosidases, i.e. enzymes that hydrolyse O- and S-glycosyl compounds	Hydrolysis of terminal, non-reducing (2→1)-linked β-D-fructofuranose residues in fructans
	3.2.1.157	Hydrolases; Glycosylases; Glycosidases, i.e. enzymes that hydrolyse O- and S-glycosyl compounds	Endohydrolysis of (1→4)-β-D-linkages between D-galactose 4-sulfate and 3,6-anhydro-D-galactose-2-sulfate in ι-carrageenans For diagram of reaction, click here Glossary: In the field of oligosaccharides derived from agarose, carrageenans, etc., in whi...
	3.2.1.158	Hydrolases; Glycosylases; Glycosidases, i.e. enzymes that hydrolyse O- and S-glycosyl compounds	Endohydrolysis of (1→3)-α-L-galactosidic linkages in agarose, yielding agarotetraose as the major product Glossary: agarose = a polysaccharide In the field of oligosaccharides derived from agarose, carrageenans, etc., in which alternate residues are 3...
	3.2.1.161	Hydrolases; Glycosylases; Glycosidases, i.e. enzymes that hydrolyse O- and S-glycosyl compounds	7-[β-D-apiofuranosyl-(1→6)-β-D-glucopyranosyloxy]isoflavonoid + H2O = a 7-hydroxyisoflavonoid + β-D-apiofuranosyl-(1→6)-D-glucose
	3.2.1.164	Hydrolases; Glycosylases; Glycosidases, i.e. enzymes that hydrolyse O- and S-glycosyl compounds	Endohydrolysis of (1→6)-β-D-galactosidic linkages in arabinogalactan proteins and (1→3):(1→6)-β-galactans to yield galactose and (1→6)-β-galactobiose as the final products
	3.2.1.165	Hydrolases; Glycosylases; Glycosidases, i.e. enzymes that hydrolyse O- and S-glycosyl compounds	Hydrolysis of chitosan or chitosan oligosaccharides to remove successive D-glucosamine residues from the non-reducing termini Glossary: GlcN = D-glucosamine = 2-amino-2-deoxy-D-glucopyranose GlcNAc = N-acetyl-D-glucosamine
	3.2.1.166	Hydrolases; Glycosylases; Glycosidases, i.e. enzymes that hydrolyse O- and S-glycosyl compounds	endohydrolysis of (1→4)-β-D-glycosidic bonds of heparan sulfate chains in heparan sulfate proteoglycan
	3.2.1.167	Hydrolases; Glycosylases; Glycosidases, i.e. enzymes that hydrolyse O- and S-glycosyl compounds	baicalin + H2O = baicalein + D-glucuronate Glossary: baicalin = 5,6,7-trihydroxyflavone-7-O-β-D-glucuronate = 5,6-dihydroxy-4-oxo-2-phenyl-4H-chromen-7-yl β-D-glucupyranosiduronic acid baicalein = 5,6,7-trihydroxyflavone = 5,6,7-trihydroxy-2-phenyl-4H-...
	3.2.1.169	Hydrolases; Glycosylases; Glycosidases, i.e. enzymes that hydrolyse O- and S-glycosyl compounds	(1) [protein]-3-O-(N-acetyl-β-D-glucosaminyl)-L-serine + H2O = [protein]-L-serine + N-acetyl-D-glucosamine (2) [protein]-3-O-(N-acetyl-β-D-glucosaminyl)-L-theronine + H2O = [protein]-L-threonine + N-acetyl-D-glucosamine
	3.2.1.17	Hydrolases; Glycosylases; Glycosidases, i.e. enzymes that hydrolyse O- and S-glycosyl compounds	Hydrolysis of (1→4)-β-linkages between N-acetylmuramic acid and N-acetyl-D-glucosamine residues in a peptidoglycan and between N-acetyl-D-glucosamine residues in chitodextrins
	3.2.1.170	Hydrolases; Glycosylases; Glycosidases, i.e. enzymes that hydrolyse O- and S-glycosyl compounds	2-O-(α-D-mannopyranosyl)-D-glycerate + H2O = D-mannopyranose + D-glycerate
	3.2.1.171	Hydrolases; Glycosylases; Glycosidases, i.e. enzymes that hydrolyse O- and S-glycosyl compounds	Endohydrolysis of α-D-GalA-(1→2)-α-L-Rha glycosidic bond in the rhamnogalacturonan I backbone with initial inversion of anomeric configuration releasing oligosaccharides with β-D-GalA at the reducing end.
	3.2.1.172	Hydrolases; Glycosylases; Glycosidases, i.e. enzymes that hydrolyse O- and S-glycosyl compounds	2-O-(4-deoxy-β-L-threo-hex-4-enopyranuronosyl)-α-L-rhamnopyranose + H2O = 5-dehydro-4-deoxy-D-glucuronate + L-rhamnopyranose
	3.2.1.173	Hydrolases; Glycosylases; Glycosidases, i.e. enzymes that hydrolyse O- and S-glycosyl compounds	Exohydrolysis of the α-D-GalA-(1→2)-α-L-Rha bond in rhamnogalacturonan oligosaccharides with initial inversion of configuration releasing D-galacturonic acid from the non-reducing end of rhamnogalacturonan oligosaccharides.
	3.2.1.174	Hydrolases; Glycosylases; Glycosidases, i.e. enzymes that hydrolyse O- and S-glycosyl compounds	Exohydrolysis of the α-L-Rha-(1→4)-α-D-GalA bond in rhamnogalacturonan oligosaccharides with initial inversion of configuration releasing β-L-rhamnose from the non-reducing end of rhamnogalacturonan oligosaccharides.
	3.2.1.175	Hydrolases; Glycosylases; Glycosidases, i.e. enzymes that hydrolyse O- and S-glycosyl compounds	D-glucopyranosyl abscisate + H2O = D-glucose + abscisate
	3.2.1.176	Hydrolases; Glycosylases; Glycosidases, i.e. enzymes that hydrolyse O- and S-glycosyl compounds	Hydrolysis of (1→4)-β-D-glucosidic linkages in cellulose and similar substrates, releasing cellobiose from the reducing ends of the chains.
	3.2.1.177	Hydrolases; Glycosylases; Glycosidases, i.e. enzymes that hydrolyse O- and S-glycosyl compounds	Hydrolysis of terminal, non-reducing α-D-xylose residues with release of α-D-xylose.
	3.2.1.178	Hydrolases; Glycosylases; Glycosidases, i.e. enzymes that hydrolyse O- and S-glycosyl compounds	Hydrolysis of β-D-galactopyranose-(1→4)-α-L-galactopyranose-6-sulfate linkages in porphyran
	3.2.1.18	Hydrolases; Glycosylases; Glycosidases, i.e. enzymes that hydrolyse O- and S-glycosyl compounds	Hydrolysis of α-(2→3)-, α-(2→6)-, α-(2→8)- glycosidic linkages of terminal sialic acid residues in oligosaccharides, glycoproteins, glycolipids, colominic acid and synthetic substrates
	3.2.1.181	Hydrolases; Glycosylases; Glycosidases, i.e. enzymes that hydrolyse O- and S-glycosyl compounds	The enzyme specifically hydrolyses β-1,3-galactan and β-1,3-galactooligosaccharides
	3.2.1.182	Hydrolases; Glycosylases; Glycosidases, i.e. enzymes that hydrolyse O- and S-glycosyl compounds	(1) (2R)-4-hydroxy-7-methoxy-3-oxo-3,4-dihydro-2H-1,4-benzoxazin-2-yl β-D-glucopyranoside + H2O = 2,4-dihydroxy-7-methoxy-2H-1,4-benzoxazin-3(4H)-one + D-glucose (2) (2R)-4-hydroxy-3-oxo-3,4-dihydro-2H-1,4-benzoxazin-2-yl β-D-glucopyranoside + H2O = 2,...
	3.2.1.185	Hydrolases; Glycosylases; Glycosidases, i.e. enzymes that hydrolyse O- and S-glycosyl compounds	β-L-arabinofuranosyl-(1→2)-β-L-arabinofuranose + H2O = 2 β-L-arabinofuranose
	3.2.1.2	Hydrolases; Glycosylases; Glycosidases, i.e. enzymes that hydrolyse O- and S-glycosyl compounds	Hydrolysis of (1→4)-α-D-glucosidic linkages in polysaccharides so as to remove successive maltose units from the non-reducing ends of the chains
	3.2.1.20	Hydrolases; Glycosylases; Glycosidases, i.e. enzymes that hydrolyse O- and S-glycosyl compounds	Hydrolysis of terminal, non-reducing (1→4)-linked α-D-glucose residues with release of D-glucose
	3.2.1.21	Hydrolases; Glycosylases; Glycosidases, i.e. enzymes that hydrolyse O- and S-glycosyl compounds	Hydrolysis of terminal, non-reducing β-D-glucosyl residues with release of β-D-glucose
	3.2.1.22	Hydrolases; Glycosylases; Glycosidases, i.e. enzymes that hydrolyse O- and S-glycosyl compounds	Hydrolysis of terminal, non-reducing α-D-galactose residues in α-D-galactosides, including galactose oligosaccharides, galactomannans and galactolipids
	3.2.1.23	Hydrolases; Glycosylases; Glycosidases, i.e. enzymes that hydrolyse O- and S-glycosyl compounds	Hydrolysis of terminal non-reducing β-D-galactose residues in β-D-galactosides
	3.2.1.24	Hydrolases; Glycosylases; Glycosidases, i.e. enzymes that hydrolyse O- and S-glycosyl compounds	Hydrolysis of terminal, non-reducing α-D-mannose residues in α-D-mannosides
	3.2.1.25	Hydrolases; Glycosylases; Glycosidases, i.e. enzymes that hydrolyse O- and S-glycosyl compounds	Hydrolysis of terminal, non-reducing β-D-mannose residues in β-D-mannosides
	3.2.1.26	Hydrolases; Glycosylases; Glycosidases, i.e. enzymes that hydrolyse O- and S-glycosyl compounds	Hydrolysis of terminal non-reducing β-D-fructofuranoside residues in β-D-fructofuranosides
	3.2.1.28	Hydrolases; Glycosylases; Glycosidases, i.e. enzymes that hydrolyse O- and S-glycosyl compounds	α,α-trehalose + H2O = β-D-glucose + α-D-glucose
	3.2.1.3	Hydrolases; Glycosylases; Glycosidases, i.e. enzymes that hydrolyse O- and S-glycosyl compounds	Hydrolysis of terminal (1→4)-linked α-D-glucose residues successively from non-reducing ends of the chains with release of β-D-glucose
	3.2.1.31	Hydrolases; Glycosylases; Glycosidases, i.e. enzymes that hydrolyse O- and S-glycosyl compounds	a β-D-glucuronoside + H2O = D-glucuronate + an alcohol
	3.2.1.32	Hydrolases; Glycosylases; Glycosidases, i.e. enzymes that hydrolyse O- and S-glycosyl compounds	Random endohydrolysis of (1→3)-β-D-glycosidic linkages in (1→3)-β-D-xylans
	3.2.1.33	Hydrolases; Glycosylases; Glycosidases, i.e. enzymes that hydrolyse O- and S-glycosyl compounds	Hydrolysis of (1→6)-α-D-glucosidic branch linkages in glycogen phosphorylase limit dextrin
	3.2.1.35	Hydrolases; Glycosylases; Glycosidases, i.e. enzymes that hydrolyse O- and S-glycosyl compounds	Random hydrolysis of (1→4)-linkages between N-acetyl-β-D-glucosamine and D-glucuronate residues in hyaluronate
	3.2.1.36	Hydrolases; Glycosylases; Glycosidases, i.e. enzymes that hydrolyse O- and S-glycosyl compounds	Random hydrolysis of (1→3)-linkages between β-D-glucuronate and N-acetyl-D-glucosamine residues in hyaluronate
	3.2.1.37	Hydrolases; Glycosylases; Glycosidases, i.e. enzymes that hydrolyse O- and S-glycosyl compounds	Hydrolysis of (1→4)-β-D-xylans, to remove successive D-xylose residues from the non-reducing termini
	3.2.1.38	Hydrolases; Glycosylases; Glycosidases, i.e. enzymes that hydrolyse O- and S-glycosyl compounds	Hydrolysis of terminal non-reducing β-D-fucose residues in β-D-fucosides
	3.2.1.39	Hydrolases; Glycosylases; Glycosidases, i.e. enzymes that hydrolyse O- and S-glycosyl compounds	Hydrolysis of (1→3)-β-D-glucosidic linkages in (1→3)-β-D-glucans
	3.2.1.4	Hydrolases; Glycosylases; Glycosidases, i.e. enzymes that hydrolyse O- and S-glycosyl compounds	Endohydrolysis of (1→4)-β-D-glucosidic linkages in cellulose, lichenin and cereal β-D-glucans
	3.2.1.40	Hydrolases; Glycosylases; Glycosidases, i.e. enzymes that hydrolyse O- and S-glycosyl compounds	Hydrolysis of terminal non-reducing α-L-rhamnose residues in α-L-rhamnosides
	3.2.1.41	Hydrolases; Glycosylases; Glycosidases, i.e. enzymes that hydrolyse O- and S-glycosyl compounds	Hydrolysis of (1→6)-α-D-glucosidic linkages in pullulan, amylopectin and glycogen, and in the α- and β-limit dextrins of amylopectin and glycogen Glossary: pullulan = a linear polymer of (1→6)-linked maltotriose units
	3.2.1.45	Hydrolases; Glycosylases; Glycosidases, i.e. enzymes that hydrolyse O- and S-glycosyl compounds	a D-glucosyl-N-acylsphingosine + H2O = D-glucose + a ceramide
	3.2.1.46	Hydrolases; Glycosylases; Glycosidases, i.e. enzymes that hydrolyse O- and S-glycosyl compounds	a D-galactosyl-N-acylsphingosine + H2O = D-galactose + a ceramide Glossary: a ceramide = an N-acylsphingosine
	3.2.1.48	Hydrolases; Glycosylases; Glycosidases, i.e. enzymes that hydrolyse O- and S-glycosyl compounds	Hydrolysis of sucrose and maltose by an α-D-glucosidase-type action
	3.2.1.49	Hydrolases; Glycosylases; Glycosidases, i.e. enzymes that hydrolyse O- and S-glycosyl compounds	Cleavage of non-reducing α-(1→3)-N-acetylgalactosamine residues from human blood group A and AB mucin glycoproteins, Forssman hapten and blood group A lacto series glycolipids
	3.2.1.50	Hydrolases; Glycosylases; Glycosidases, i.e. enzymes that hydrolyse O- and S-glycosyl compounds	Hydrolysis of terminal non-reducing N-acetyl-D-glucosamine residues in N-acetyl-α-D-glucosaminides
	3.2.1.51	Hydrolases; Glycosylases; Glycosidases, i.e. enzymes that hydrolyse O- and S-glycosyl compounds	an α-L-fucoside + H2O = L-fucose + an alcohol
	3.2.1.52	Hydrolases; Glycosylases; Glycosidases, i.e. enzymes that hydrolyse O- and S-glycosyl compounds	Hydrolysis of terminal non-reducing N-acetyl-D-hexosamine residues in N-acetyl-β-D-hexosaminides
	3.2.1.53	Hydrolases; Glycosylases; Glycosidases, i.e. enzymes that hydrolyse O- and S-glycosyl compounds	Hydrolysis of terminal non-reducing N-acetyl-D-galactosamine residues in N-acetyl-β-D-galactosaminides
	3.2.1.54	Hydrolases; Glycosylases; Glycosidases, i.e. enzymes that hydrolyse O- and S-glycosyl compounds	cyclomaltodextrin + H2O = linear maltodextrin
	3.2.1.55	Hydrolases; Glycosylases; Glycosidases, i.e. enzymes that hydrolyse O- and S-glycosyl compounds	Hydrolysis of terminal non-reducing α-L-arabinofuranoside residues in α-L-arabinosides.
	3.2.1.57	Hydrolases; Glycosylases; Glycosidases, i.e. enzymes that hydrolyse O- and S-glycosyl compounds	Hydrolysis of pullulan to isopanose (6-α-maltosylglucose) Glossary: pullulan = a linear polymer of (1→6)-linked maltotriose units
	3.2.1.58	Hydrolases; Glycosylases; Glycosidases, i.e. enzymes that hydrolyse O- and S-glycosyl compounds	Successive hydrolysis of β-D-glucose units from the non-reducing ends of (1→3)-β-D-glucans, releasing α-glucose
	3.2.1.59	Hydrolases; Glycosylases; Glycosidases, i.e. enzymes that hydrolyse O- and S-glycosyl compounds	Endohydrolysis of (1→3)-α-D-glucosidic linkages in isolichenin, pseudonigeran and nigeran
	3.2.1.6	Hydrolases; Glycosylases; Glycosidases, i.e. enzymes that hydrolyse O- and S-glycosyl compounds	Endohydrolysis of (1→3)- or (1→4)-linkages in β-D-glucans when the glucose residue whose reducing group is involved in the linkage to be hydrolysed is itself substituted at C-3
	3.2.1.60	Hydrolases; Glycosylases; Glycosidases, i.e. enzymes that hydrolyse O- and S-glycosyl compounds	Hydrolysis of (1→4)-α-D-glucosidic linkages in amylaceous polysaccharides, to remove successive maltotetraose residues from the non-reducing chain ends
	3.2.1.61	Hydrolases; Glycosylases; Glycosidases, i.e. enzymes that hydrolyse O- and S-glycosyl compounds	Endohydrolysis of (1→4)-α-D-glucosidic linkages in α-D-glucans containing both (1→3)- and (1→4)-bonds
	3.2.1.62	Hydrolases; Glycosylases; Glycosidases, i.e. enzymes that hydrolyse O- and S-glycosyl compounds	a glycosyl-N-acylsphingosine + H2O = a ceramide + a sugar
	3.2.1.63	Hydrolases; Glycosylases; Glycosidases, i.e. enzymes that hydrolyse O- and S-glycosyl compounds	methyl-2-α-L-fucopyranosyl-β-D-galactoside + H2O = L-fucose + methyl β-D-galactoside
	3.2.1.64	Hydrolases; Glycosylases; Glycosidases, i.e. enzymes that hydrolyse O- and S-glycosyl compounds	Hydrolysis of (2→6)-β-D-fructofuranan, to remove successive disaccharide residues as levanbiose, i.e. 6-(β-D-fructofuranosyl)-D-fructose, from the end of the chain
	3.2.1.65	Hydrolases; Glycosylases; Glycosidases, i.e. enzymes that hydrolyse O- and S-glycosyl compounds	Random hydrolysis of (2→6)-β-D-fructofuranosidic linkages in (2→6)-β-D-fructans (levans) containing more than 3 fructose units
	3.2.1.67	Hydrolases; Glycosylases; Glycosidases, i.e. enzymes that hydrolyse O- and S-glycosyl compounds	[(1→4)-α-D-galacturonide]n + H2O = [(1→4)-α-D-galacturonide]n-1 + D-galacturonate
	3.2.1.68	Hydrolases; Glycosylases; Glycosidases, i.e. enzymes that hydrolyse O- and S-glycosyl compounds	Hydrolysis of (1→6)-α-D-glucosidic branch linkages in glycogen, amylopectin and their β-limit dextrins Glossary: pullulan = a linear polymer of (1→6)-linked maltotriose units
	3.2.1.7	Hydrolases; Glycosylases; Glycosidases, i.e. enzymes that hydrolyse O- and S-glycosyl compounds	Endohydrolysis of (2→1)-β-D-fructosidic linkages in inulin
	3.2.1.70	Hydrolases; Glycosylases; Glycosidases, i.e. enzymes that hydrolyse O- and S-glycosyl compounds	Hydrolysis of (1→6)-α-D-glucosidic linkages in (1→6)-α-D-glucans and derived oligosaccharides
	3.2.1.71	Hydrolases; Glycosylases; Glycosidases, i.e. enzymes that hydrolyse O- and S-glycosyl compounds	Random hydrolysis of (1→2)-glucosidic linkages in (1→2)-β-D-glucans
	3.2.1.73	Hydrolases; Glycosylases; Glycosidases, i.e. enzymes that hydrolyse O- and S-glycosyl compounds	Hydrolysis of (1→4)-β-D-glucosidic linkages in β-D-glucans containing (1→3)- and (1→4)-bonds
	3.2.1.74	Hydrolases; Glycosylases; Glycosidases, i.e. enzymes that hydrolyse O- and S-glycosyl compounds	Hydrolysis of (1→4)-linkages in (1→4)-β-D-glucans, to remove successive glucose units
	3.2.1.75	Hydrolases; Glycosylases; Glycosidases, i.e. enzymes that hydrolyse O- and S-glycosyl compounds	Random hydrolysis of (1→6)-linkages in (1→6)-β-D-glucans
	3.2.1.76	Hydrolases; Glycosylases; Glycosidases, i.e. enzymes that hydrolyse O- and S-glycosyl compounds	Hydrolysis of unsulfated α-L-iduronosidic linkages in dermatan sulfate
	3.2.1.78	Hydrolases; Glycosylases; Glycosidases, i.e. enzymes that hydrolyse O- and S-glycosyl compounds	Random hydrolysis of (1→4)-β-D-mannosidic linkages in mannans, galactomannans and glucomannans
	3.2.1.8	Hydrolases; Glycosylases; Glycosidases, i.e. enzymes that hydrolyse O- and S-glycosyl compounds	Endohydrolysis of (1→4)-β-D-xylosidic linkages in xylans
	3.2.1.86	Hydrolases; Glycosylases; Glycosidases, i.e. enzymes that hydrolyse O- and S-glycosyl compounds	6-phospho-β-D-glucosyl-(1→4)-D-glucose + H2O = D-glucose + D-glucose 6-phosphate
	3.2.1.88	Hydrolases; Glycosylases; Glycosidases, i.e. enzymes that hydrolyse O- and S-glycosyl compounds	Removal of a terminal β-L-arabinopyranose residue from the non-reducing end of its substrate.
	3.2.1.89	Hydrolases; Glycosylases; Glycosidases, i.e. enzymes that hydrolyse O- and S-glycosyl compounds	The enzyme specifically hydrolyses (1→4)-β-D-galactosidic linkages in type I arabinogalactans.
	3.2.1.91	Hydrolases; Glycosylases; Glycosidases, i.e. enzymes that hydrolyse O- and S-glycosyl compounds	Hydrolysis of (1→4)-β-D-glucosidic linkages in cellulose and cellotetraose, releasing cellobiose from the non-reducing ends of the chains
	3.2.1.93	Hydrolases; Glycosylases; Glycosidases, i.e. enzymes that hydrolyse O- and S-glycosyl compounds	α,α-trehalose 6-phosphate + H2O = D-glucose + D-glucose 6-phosphate
	3.2.1.94	Hydrolases; Glycosylases; Glycosidases, i.e. enzymes that hydrolyse O- and S-glycosyl compounds	Hydrolysis of (1→6)-α-D-glucosidic linkages in polysaccharides, to remove successive isomaltose units from the non-reducing ends of the chains
	3.2.1.95	Hydrolases; Glycosylases; Glycosidases, i.e. enzymes that hydrolyse O- and S-glycosyl compounds	Hydrolysis of (1→6)-α-D-glucosidic linkages in dextrans, to remove successive isomaltotriose units from the non-reducing ends of the chains
	3.2.1.96	Hydrolases; Glycosylases; Glycosidases, i.e. enzymes that hydrolyse O- and S-glycosyl compounds	Endohydrolysis of the N,N′-diacetylchitobiosyl unit in high-mannose glycopeptides and glycoproteins containing the -[Man(GlcNAc)2]Asn- structure. One N-acetyl-D-glucosamine residue remains attached to the protein; the rest of the oligosaccharide is rel...
	3.2.1.97	Hydrolases; Glycosylases; Glycosidases, i.e. enzymes that hydrolyse O- and S-glycosyl compounds	β-D-galactosyl-(1→3)-N-acetyl-α-D-galactosaminyl-[glycoprotein]-L-serine/L-threonine + H2O = β-D-galactosyl-(1→3)-N-acetyl-D-galactosamine + [glycoprotein]-L-serine/L-threonine
	3.2.1.98	Hydrolases; Glycosylases; Glycosidases, i.e. enzymes that hydrolyse O- and S-glycosyl compounds	Hydrolysis of (1→4)-α-D-glucosidic linkages in amylaceous polysaccharides, to remove successive maltohexaose residues from the non-reducing chain ends
	3.2.1.99	Hydrolases; Glycosylases; Glycosidases, i.e. enzymes that hydrolyse O- and S-glycosyl compounds	Endohydrolysis of (1→5)-α-arabinofuranosidic linkages in (1→5)-arabinans
	3.5.2.17	Hydrolases; Acting on carbon-nitrogen bonds, other than peptide bonds; In cyclic amides	5-hydroxyisourate + H2O = 5-hydroxy-2-oxo-4-ureido-2,5-dihydro-1H-imidazole-5-carboxylate
	4.2.2.13	Lyases; Carbon-oxygen lyases; Acting on polysaccharides	linear α-glucan = (n-1) 1,5-anhydro-D-fructose + D-glucose
	4.2.2.15	Lyases; Carbon-oxygen lyases; Acting on polysaccharides	Elimination of α-sialyl groups in N-acetylneuraminic acid glycosides, releasing 2,7-anhydro-α-N-acetylneuraminate
	4.2.2.16	Lyases; Carbon-oxygen lyases; Acting on polysaccharides	Produces di-β-D-fructofuranose 2,6′:2′,6-dianhydride (DFA IV) by successively eliminating the diminishing (2→6)-β-D-fructan (levan) chain from the terminal D-fructosyl-D-fructosyl disaccharide
	4.2.2.17	Lyases; Carbon-oxygen lyases; Acting on polysaccharides	Produces α-D-fructofuranose β-D-fructofuranose 1,2′:2,1′-dianhydride (DFA I) by successively eliminating the diminishing (2→1)-β-D-fructan (inulin) chain from the terminal D-fructosyl-D-fructosyl disaccharide.
	4.2.2.18	Lyases; Carbon-oxygen lyases; Acting on polysaccharides	Produces α-D-fructofuranose β-D-fructofuranose 1,2′:2,3′-dianhydride (DFA III) by successively eliminating the diminishing (2→1)-β-D-fructan (inulin) chain from the terminal D-fructosyl-D-fructosyl disaccharide.
	5.4.99.11	Isomerases; Intramolecular transferases; Transferring other groups	sucrose = 6-O-α-D-glucopyranosyl-D-fructofuranose
	5.4.99.15	Isomerases; Intramolecular transferases; Transferring other groups	4-[(1→4)-α-D-glucosyl]n-1-D-glucose = 1-α-D-[(1→4)-α-D-glucosyl]n-1-α-D-glucopyranoside
	5.4.99.16	Isomerases; Intramolecular transferases; Transferring other groups	maltose = α,α-trehalose
	3.2.1.156	Hydrolases; Glycosylases; Glycosidases, i.e. enzymes that hydrolyse O- and S-glycosyl compounds	Hydrolysis of (1→4)-β-D-xylose residues from the reducing end of oligosaccharides
	3.2.1.81	Hydrolases; Glycosylases; Glycosidases, i.e. enzymes that hydrolyse O- and S-glycosyl compounds	Hydrolysis of (1→4)-β-D-galactosidic linkages in agarose, giving the tetramer as the predominant product Glossary: agarose = a polysaccharide In the field of oligosaccharides derived from agarose, carrageenans, etc., in which alternate residues are 3,...
	3.2.1.82	Hydrolases; Glycosylases; Glycosidases, i.e. enzymes that hydrolyse O- and S-glycosyl compounds	[(1→4)-α-D-galacturonosyl]n + H2O = α-D-galacturonosyl-(1→4)-D-galacturonate + [(1→4)-α-D-galacturonosyl]n-2
	3.2.1.83	Hydrolases; Glycosylases; Glycosidases, i.e. enzymes that hydrolyse O- and S-glycosyl compounds	Endohydrolysis of (1→4)-β-D-linkages between D-galactose 4-sulfate and 3,6-anhydro-D-galactose in κ-carrageenans
	3.2.1.84	Hydrolases; Glycosylases; Glycosidases, i.e. enzymes that hydrolyse O- and S-glycosyl compounds	Hydrolysis of terminal (1→3)-α-D-glucosidic links in (1→3)-α-D-glucans
	3.2.1.85	Hydrolases; Glycosylases; Glycosidases, i.e. enzymes that hydrolyse O- and S-glycosyl compounds	a 6-phospho-β-D-galactoside + H2O = 6-phospho-D-galactose + an alcohol

## Sheet: Glycosides Bifidobacterium
				2.4.1.1	2.4.1.4	2.4.1.7	2.4.1.18	2.4.1.25	2.4.1.211	2.4.1.230	2.4.2.7	2.4.2.8	2.4.2.9	2.4.2.10	2.4.2.14	2.4.2.17	2.4.2.18	2.4.2.19	2.4.2.22	2.4.2.29	2.4.99.16	3.1.1.5	3.1.1.11	3.1.1.29	3.1.1.31	3.2.1.1	3.2.1.10	3.2.1.18	3.2.1.20	3.2.1.21	3.2.1.22	3.2.1.23	3.2.1.24	3.2.1.26	3.2.1.31	3.2.1.37	3.2.1.41	3.2.1.45	3.2.1.51	3.2.1.52	3.2.1.55	3.2.1.58	3.2.1.68	3.2.1.89	3.2.1.97	3.2.1.99	3.2.1.156	3.2.1.177	3.2.1.185
	Bifidobacterium longum subsp. infantis ATCC 15697 (JGI)
	Bifidobacterium longum subsp. infantis ATCC 15697 (Tokyo)
	Bifidobacterium longum subsp. longum JDM301
	Bifidobacterium longum subsp. infantis 157F
	Bifidobacterium longum subsp. longum BBMN68
	Bifidobacterium longum subsp. longum JCM 1217
	Bifidobacterium longum subsp. longum KACC 91563
	Bifidobacterium longum subsp. longum GT15
	Bifidobacterium longum subsp. longum F8
	Entry	Class								Reaction
	2.4.1.1	Transferases; Glycosyltransferases; Hexosyltransferases								[(1→4)-α-D-glucosyl]n + phosphate = [(1→4)-α-D-glucosyl]n-1 + α-D-glucose 1-phosphate
	2.4.1.4	Transferases; Glycosyltransferases; Hexosyltransferases								sucrose + [(1→4)-α-D-glucosyl]n = D-fructose + [(1→4)-α-D-glucosyl]n+1
	2.4.1.7	Transferases; Glycosyltransferases; Hexosyltransferases								sucrose + phosphate = D-fructose + α-D-glucose 1-phosphate
	2.4.1.18	Transferases; Glycosyltransferases; Hexosyltransferases								Transfers a segment of a (1→4)-α-D-glucan chain to a primary hydroxy group in a similar glucan chain
	2.4.1.25	Transferases; Glycosyltransferases; Hexosyltransferases								Transfers a segment of a (1→4)-α-D-glucan to a new position in an acceptor, which may be glucose or a (1→4)-α-D-glucan
	2.4.1.211	Transferases; Glycosyltransferases; Hexosyltransferases								β-D-galactopyranosyl-(1→3)-N-acetyl-D-glucosamine + phosphate = α-D-galactopyranose 1-phosphate + N-acetyl-D-glucosamine
	2.4.1.230	Transferases; Glycosyltransferases; Hexosyltransferases								2-α-D-glucosyl-D-glucose + phosphate = D-glucose + β-D-glucose 1-phosphate
	2.4.2.7	Transferases; Glycosyltransferases; Pentosyltransferases								sucrose + phosphate = D-fructose + α-D-glucose 1-phosphate
	2.4.2.8	Transferases; Glycosyltransferases; Pentosyltransferases								IMP + diphosphate = hypoxanthine + 5-phospho-α-D-ribose 1-diphosphate
	2.4.2.9	Transferases; Glycosyltransferases; Pentosyltransferases								UMP + diphosphate = uracil + 5-phospho-α-D-ribose 1-diphosphate
	2.4.2.10	Transferases; Glycosyltransferases; Pentosyltransferases								orotidine 5′-phosphate + diphosphate = orotate + 5-phospho-α-D-ribose 1-diphosphate
	2.4.2.14	Transferases; Glycosyltransferases; Pentosyltransferases								5-phospho-β-D-ribosylamine + diphosphate + L-glutamate = L-glutamine + 5-phospho-α-D-ribose 1-diphosphate + H2O
	2.4.2.17	Transferases; Glycosyltransferases; Pentosyltransferases								1-(5-phospho-β-D-ribosyl)-ATP + diphosphate = ATP + 5-phospho-α-D-ribose 1-diphosphate
	2.4.2.18	Transferases; Glycosyltransferases; Pentosyltransferases								N-(5-phospho-D-ribosyl)-anthranilate + diphosphate = anthranilate + 5-phospho-α-D-ribose 1-diphosphate
	2.4.2.19	Transferases; Glycosyltransferases; Pentosyltransferases								β-nicotinate D-ribonucleotide + diphosphate + CO2 = pyridine-2,3-dicarboxylate + 5-phospho-α-D-ribose 1-diphosphate
	2.4.2.22	Transferases; Glycosyltransferases; Pentosyltransferases								XMP + diphosphate = 5-phospho-α-D-ribose 1-diphosphate + xanthine Glossary: XMP = 9-(5-phospho-β-D-ribosyl)xanthine = xanthosine 5′-phosphate
	2.4.2.29	Transferases; Glycosyltransferases; Pentosyltransferases								(1) guanine34 in tRNA + queuine = queuine34 in tRNA + guanine (2) guanine34 in tRNA + 7-aminomethyl-7-carbaguanine = 7-aminomethyl-7-carbaguanine34 in tRNA + guanine
	2.4.99.16	Transferases; Glycosyltransferases; Transferring other glycosyl groups								α-maltose 1-phosphate + [(1→4)-α-D-glucosyl]n = phosphate + [(1→4)-α-D-glucosyl]n+2
	3.1.1.5	Hydrolases; Acting on ester bonds; Carboxylic-ester hydrolases								2-lysophosphatidylcholine + H2O = glycerophosphocholine + a carboxylate
	3.1.1.11	Hydrolases; Acting on ester bonds; Carboxylic-ester hydrolases								pectin + n H2O = n methanol + pectate
	3.1.1.29	Hydrolases; Acting on ester bonds; Carboxylic-ester hydrolases								N-substituted aminoacyl-tRNA + H2O = N-substituted amino acid + tRNA
	3.1.1.31	Hydrolases; Acting on ester bonds; Carboxylic-ester hydrolases								6-phospho-D-glucono-1,5-lactone + H2O = 6-phospho-D-gluconate
	3.2.1.1	Hydrolases; Glycosylases; Glycosidases, i.e. enzymes that hydrolyse O- and S-glycosyl compounds								Endohydrolysis of (1→4)-α-D-glucosidic linkages in polysaccharides containing three or more (1→4)-α-linked D-glucose units
	3.2.1.10	Hydrolases; Glycosylases; Glycosidases, i.e. enzymes that hydrolyse O- and S-glycosyl compounds								Hydrolysis of (1→6)-α-D-glucosidic linkages in some oligosaccharides produced from starch and glycogen by EC 3.2.1.1 (α-amylase), and in isomaltose
	3.2.1.18	Hydrolases; Glycosylases; Glycosidases, i.e. enzymes that hydrolyse O- and S-glycosyl compounds								Hydrolysis of α-(2→3)-, α-(2→6)-, α-(2→8)- glycosidic linkages of terminal sialic acid residues in oligosaccharides, glycoproteins, glycolipids, colominic acid and synthetic substrates
	3.2.1.20	Hydrolases; Glycosylases; Glycosidases, i.e. enzymes that hydrolyse O- and S-glycosyl compounds								Hydrolysis of terminal, non-reducing (1→4)-linked α-D-glucose residues with release of D-glucose
	3.2.1.21	Hydrolases; Glycosylases; Glycosidases, i.e. enzymes that hydrolyse O- and S-glycosyl compounds								Hydrolysis of terminal, non-reducing β-D-glucosyl residues with release of β-D-glucose
	3.2.1.22	Hydrolases; Glycosylases; Glycosidases, i.e. enzymes that hydrolyse O- and S-glycosyl compounds								Hydrolysis of terminal, non-reducing α-D-galactose residues in α-D-galactosides, including galactose oligosaccharides, galactomannans and galactolipids
	3.2.1.23	Hydrolases; Glycosylases; Glycosidases, i.e. enzymes that hydrolyse O- and S-glycosyl compounds								Hydrolysis of terminal non-reducing β-D-galactose residues in β-D-galactosides
	3.2.1.24	Hydrolases; Glycosylases; Glycosidases, i.e. enzymes that hydrolyse O- and S-glycosyl compounds								Hydrolysis of terminal, non-reducing α-D-mannose residues in α-D-mannosides
	3.2.1.26	Hydrolases; Glycosylases; Glycosidases, i.e. enzymes that hydrolyse O- and S-glycosyl compounds								Hydrolysis of terminal non-reducing β-D-fructofuranoside residues in β-D-fructofuranosides
	3.2.1.31	Hydrolases; Glycosylases; Glycosidases, i.e. enzymes that hydrolyse O- and S-glycosyl compounds								a β-D-glucuronoside + H2O = D-glucuronate + an alcohol
	3.2.1.37	Hydrolases; Glycosylases; Glycosidases, i.e. enzymes that hydrolyse O- and S-glycosyl compounds								Hydrolysis of (1→4)-β-D-xylans, to remove successive D-xylose residues from the non-reducing termini
	3.2.1.41	Hydrolases; Glycosylases; Glycosidases, i.e. enzymes that hydrolyse O- and S-glycosyl compounds								Hydrolysis of (1→6)-α-D-glucosidic linkages in pullulan, amylopectin and glycogen, and in the α- and β-limit dextrins of amylopectin and glycogen Glossary: pullulan = a linear polymer of (1→6)-linked maltotriose units
	3.2.1.45	Hydrolases; Glycosylases; Glycosidases, i.e. enzymes that hydrolyse O- and S-glycosyl compounds								a D-glucosyl-N-acylsphingosine + H2O = D-glucose + a ceramide
	3.2.1.51	Hydrolases; Glycosylases; Glycosidases, i.e. enzymes that hydrolyse O- and S-glycosyl compounds								an α-L-fucoside + H2O = L-fucose + an alcohol
	3.2.1.52	Hydrolases; Glycosylases; Glycosidases, i.e. enzymes that hydrolyse O- and S-glycosyl compounds								Hydrolysis of terminal non-reducing N-acetyl-D-hexosamine residues in N-acetyl-β-D-hexosaminides
	3.2.1.55	Hydrolases; Glycosylases; Glycosidases, i.e. enzymes that hydrolyse O- and S-glycosyl compounds								Hydrolysis of terminal non-reducing α-L-arabinofuranoside residues in α-L-arabinosides.
	3.2.1.58	Hydrolases; Glycosylases; Glycosidases, i.e. enzymes that hydrolyse O- and S-glycosyl compounds								Successive hydrolysis of β-D-glucose units from the non-reducing ends of (1→3)-β-D-glucans, releasing α-glucose
	3.2.1.68	Hydrolases; Glycosylases; Glycosidases, i.e. enzymes that hydrolyse O- and S-glycosyl compounds								Hydrolysis of (1→6)-α-D-glucosidic branch linkages in glycogen, amylopectin and their β-limit dextrins Glossary: pullulan = a linear polymer of (1→6)-linked maltotriose units
	3.2.1.89	Hydrolases; Glycosylases; Glycosidases, i.e. enzymes that hydrolyse O- and S-glycosyl compounds								The enzyme specifically hydrolyses (1→4)-β-D-galactosidic linkages in type I arabinogalactans.
	3.2.1.97	Hydrolases; Glycosylases; Glycosidases, i.e. enzymes that hydrolyse O- and S-glycosyl compounds								β-D-galactosyl-(1→3)-N-acetyl-α-D-galactosaminyl-[glycoprotein]-L-serine/L-threonine + H2O = β-D-galactosyl-(1→3)-N-acetyl-D-galactosamine + [glycoprotein]-L-serine/L-threonine
	3.2.1.99	Hydrolases; Glycosylases; Glycosidases, i.e. enzymes that hydrolyse O- and S-glycosyl compounds								Endohydrolysis of (1→5)-α-arabinofuranosidic linkages in (1→5)-arabinans
	3.2.1.156	Hydrolases; Glycosylases; Glycosidases, i.e. enzymes that hydrolyse O- and S-glycosyl compounds								Hydrolysis of (1→4)-β-D-xylose residues from the reducing end of oligosaccharides
	3.2.1.177	Hydrolases; Glycosylases; Glycosidases, i.e. enzymes that hydrolyse O- and S-glycosyl compounds								Hydrolysis of terminal, non-reducing α-D-xylose residues with release of α-D-xylose.
	3.2.1.185	Hydrolases; Glycosylases; Glycosidases, i.e. enzymes that hydrolyse O- and S-glycosyl compounds								β-L-arabinofuranosyl-(1→2)-β-L-arabinofuranose + H2O = 2 β-L-arabinofuranose

## Sheet: Glycosides families order
	Entry	2.4.1.1	2.4.1.4	2.4.1.7	2.4.1.18	2.4.1.25	2.4.1.211	2.4.1.230	2.4.2.7	2.4.2.8	2.4.2.9	2.4.2.10	2.4.2.14	2.4.2.17	2.4.2.18	2.4.2.19	2.4.2.22	2.4.2.29	2.4.99.16	3.1.1.5	3.1.1.11	3.1.1.29	3.1.1.31	3.2.1.1	3.2.1.10	3.2.1.18	3.2.1.20	3.2.1.21	3.2.1.22	3.2.1.23	3.2.1.24	3.2.1.26	3.2.1.31	3.2.1.37	3.2.1.41	3.2.1.45	3.2.1.51	3.2.1.52	3.2.1.55	3.2.1.58	3.2.1.68	3.2.1.89	3.2.1.97	3.2.1.99	3.2.1.156	3.2.1.177	3.2.1.185
	GH1																																															6
	GH2																																															6
	GH3																																															8
	GH4																																															2
	GH5																																															11
	GH8																																															1
	GH9																																															1
	GH10																																															12
	GH13																																															10
	GH14																																															2
	GH16																																															3
	GH17																																															2
	GH18																																															2
	GH20																																															2
	GH27																																															2
	GH29																																															1
	GH30																																															4
	GH31																																															6
	GH32																																															2
	GH33																																															2
	GH34																																															1
	GH35																																															2
	GH36																																															1
	GH38																																															1
	GH39																																															4
	GH42																																															1
	GH43																																															3
	GH50																																															1
	GH51																																															2
	GH52
	GH53
	GH54
	GH55
	GH57
	GH59
	GH62
	GH63
	GH65
	GH68
	GH70
	GH72
	GH76
	GH77
	GH79
	GH83
	GH84
	GH92
	GH94
	GH97
	GH100
	GH101
	GH106
	GH110
	GH112
	GH116
	GH119
	GH120
	GH127
	GH133
	GH137
	GH141
	GH147
	GH156
	GH161
	GH163
	GH164

## Sheet: GH families
				GH1	GH2	GH3	GH4	GH5	GH8	GH9	GH10	GH13	GH14	GH16	GH17	GH18	GH20	GH27	GH29	GH30	GH31	GH32	GH33	GH34	GH35	GH36	GH38	GH39	GH42	GH43	GH50	GH51	GH52	GH53	GH54	GH55	GH57	GH59	GH62	GH63	GH65	GH68	GH70	GH72	GH76	GH77	GH79	GH83	GH84
	Bifidobacterium longum subsp. infantis ATCC 15697 (JGI)			4	2	5	2	7	0	1	10	7	1	3	2	1	2	2	1	1	5	2	2	1	2	1	1	3	1	0	1	0	0	0	0	1	2	1	0	1	1	1	0	0	1	1	0	1	1
	Bifidobacterium longum subsp. infantis ATCC 15697 (Tokyo)			4	2	4	2	5	0	1	10	7	1	2	1	1	2	2	1	1	5	2	2	1	2	1	1	3	1	0	1	0	0	0	0	0	2	1	0	1	1	1	0	0	1	1	0	1	1
	Bifidobacterium longum subsp. infantis 157F			4	5	6	2	9	0	1	12	8	2	2	1	1	2	2	0	2	5	2	1	0	2	1	1	4	1	2	1	2	1	1	2	0	3	1	1	1	2	1	0	0	1	1	0	0	1
	Bifidobacterium longum subsp. longum JDM301			5	5	7	2	9	1	1	12	9	2	3	2	1	2	2	1	3	5	2	1	0	2	1	1	4	1	2	1	2	1	1	2	1	4	1	1	1	1	1	0	0	1	1	1	0	1
	Bifidobacterium longum subsp. longum BBMN68			3	4	6	2	8	0	1	11	9	2	2	1	1	2	2	0	2	6	2	1	0	2	1	1	3	1	1	1	1	0	0	1	0	3	1	1	1	2	1	1	1	1	1	0	0	1
	Bifidobacterium longum subsp. longum JCM 1217			4	5	6	2	9	0	1	11	9	2	2	1	1	2	2	0	3	5	2	1	0	2	1	0	3	1	1	1	1	0	0	1	0	3	1	1	1	2	1	1	1	1	1	1	0	1
	Bifidobacterium longum subsp. longum KACC 91563			5	6	6	2	9	0	1	12	8	2	2	1	1	2	2	0	3	5	2	1	0	2	1	0	4	1	2	1	2	1	0	2	0	3	1	1	1	1	1	0	0	1	1	1	0	1
	Bifidobacterium longum subsp. longum GT15			5	6	6	2	9	0	1	12	8	2	2	1	1	2	2	0	3	5	2	1	0	2	1	1	4	1	2	1	2	1	1	2	0	2	1	1	1	2	1	1	1	1	0	1	0	1
	Bifidobacterium longum subsp. longum F8			5	6	5	2	7	0	1	11	7	1	2	1	0	1	2	0	3	6	2	1	0	2	1	1	4	1	3	1	2	1	1	2	0	2	1	1	1	1	1	0	0	1	1	1	0	0
[truncated: 20 more columns]

## Sheet: GH8
		Strain name	Instraspecific name	Isolate	Homology	Gen name	Glycosidase
		Bifidobacterium longum subsp. longum ATCC 55813	strain=ATCC 55813		100	BLJ_1599	3.2.1.156
		Bifidobacterium longum subsp. infantis ATCC 15697 = JCM 1222 = DSM 20088	strain=ATCC 15697		100	BLJ_1599	3.2.1.156
		Bifidobacterium longum subsp. longum JDM301	strain=JDM301		100	BLJ_1599	3.2.1.156
		Bifidobacterium longum subsp. infantis CCUG 52486	strain=CCUG 52486		100	BLJ_1599	3.2.1.156
		Bifidobacterium longum subsp. longum BBMN68	strain=BBMN68		100	BLJ_1599	3.2.1.156
		Bifidobacterium longum subsp. longum JCM 1217	strain=JCM 1217		1	BLJ_1599	3.2.1.156
		Bifidobacterium longum subsp. infantis 157F	strain=157F		1	BLJ_1599	3.2.1.156
		Bifidobacterium longum subsp. longum F8	strain=F8		100	BLJ_1599	3.2.1.156
		Bifidobacterium longum subsp. longum KACC 91563	strain=KACC 91563		100	BLJ_1599	3.2.1.156
		Bifidobacterium longum subsp. longum 2-2B	strain=2-2B		1	BLJ_1599	3.2.1.156
		Bifidobacterium longum subsp. longum 35B	strain=35B		1	BLJ_1599	3.2.1.156
		Bifidobacterium longum subsp. longum 1-6B	strain=1-6B		100	BLJ_1599	3.2.1.156
		Bifidobacterium longum subsp. longum 44B	strain=44B		100	BLJ_1599	3.2.1.156
		Bifidobacterium longum subsp. infantis ATCC 15697 = JCM 1222 = DSM 20088	strain=JCM 1222		100	BLJ_1599	3.2.1.156
		Bifidobacterium longum subsp. longum EK5	strain=EK5		100	BLJ_1599	3.2.1.156
		Bifidobacterium longum subsp. longum 17-1B	strain=17-1B		100	BLJ_1599	3.2.1.156
		Bifidobacterium longum subsp. longum 72B	strain=72B		1	BLJ_1599	3.2.1.156
		Bifidobacterium longum subsp. longum 7-1B	strain=7-1B		1	BLJ_1599	3.2.1.156
		Bifidobacterium longum subsp. longum 1-5B	strain=1-5B		100	BLJ_1599	3.2.1.156
		Bifidobacterium longum subsp. infantis EK3	strain=EK3		100	BLJ_1599	3.2.1.156
		Bifidobacterium longum subsp. longum EK13	strain=EK13		1	BLJ_1599	3.2.1.156
		Bifidobacterium longum subsp. longum	strain=LMG 13197		1	BLJ_1599	3.2.1.156
		Bifidobacterium longum subsp. longum GT15	strain=GT15		1	BLJ_1599	3.2.1.156
		Bifidobacterium longum subsp. longum	strain=VMKB44		100	BLJ_1599	3.2.1.156
		Bifidobacterium longum subsp. infantis	strain=BIC1206122787		100	BLJ_1599	3.2.1.156
		Bifidobacterium longum subsp. infantis	strain=BIC1307292462		100	BLJ_1599	3.2.1.156
		Bifidobacterium longum subsp. infantis	strain=BIC1401111250		100	BLJ_1599	3.2.1.156
		Bifidobacterium longum subsp. infantis	strain=BIC1401212621a		100	BLJ_1599	3.2.1.156
		Bifidobacterium longum subsp. infantis	strain=BIC1401212621b		100	BLJ_1599	3.2.1.156
		Bifidobacterium longum subsp. infantis	strain=BIB1401242951		100	BLJ_1599	3.2.1.156
		Bifidobacterium longum subsp. infantis	strain=BIB1401272845a		100	BLJ_1599	3.2.1.156
		Bifidobacterium longum subsp. infantis	strain=BIB1401272845b		100	BLJ_1599	3.2.1.156
		Bifidobacterium longum subsp. longum CECT 7347	strain=CECT 7347		100	BLJ_1599	3.2.1.156
		Bifidobacterium longum subsp. longum	strain=BLOI2		100	BLJ_1599	3.2.1.156
		Bifidobacterium longum subsp. infantis	strain=BT1		100	BLJ_1599	3.2.1.156
		Bifidobacterium longum subsp. longum	strain=NCIMB8809		1	BLJ_1599	3.2.1.156
		Bifidobacterium longum subsp. longum	strain=CCUG30698		1	BLJ_1599	3.2.1.156
		Bifidobacterium longum subsp. longum	strain=9		1	BLJ_1599	3.2.1.156
		Bifidobacterium longum subsp. longum	strain=7		1	BLJ_1599	3.2.1.156
		Bifidobacterium longum subsp. longum	strain=MC-42		100	BLJ_1599	3.2.1.156
		Bifidobacterium longum subsp. longum	strain=AH1206		100	BLJ_1599	3.2.1.156
		Bifidobacterium longum subsp. infantis	strain=TPY12-1		100	BLJ_1599	3.2.1.156
		Bifidobacterium longum subsp. longum	strain=296B		1	BLJ_1599	3.2.1.156
		Bifidobacterium longum subsp. longum	strain=W11		100	BLJ_1599	3.2.1.156
		Bifidobacterium longum subsp. infantis	strain=1888B		100	BLJ_1599	3.2.1.156
		Bifidobacterium longum subsp. longum	strain=DS32_3		100	BLJ_1599	3.2.1.156
		Bifidobacterium longum subsp. longum	strain=BORI		100	BLJ_1599	3.2.1.156
		Bifidobacterium longum subsp. longum	strain=VKPM Ac-1636		100	BLJ_1599	3.2.1.156
		Bifidobacterium longum subsp. longum	strain=C11A10B		100	BLJ_1599	3.2.1.156
		Bifidobacterium longum subsp. longum	strain=MCC10114		1	BLJ_1599	3.2.1.156
		Bifidobacterium longum subsp. longum	strain=MCC10113		1	BLJ_1599	3.2.1.156
		Bifidobacterium longum subsp. longum	strain=MCC10115		100	BLJ_1599	3.2.1.156
		Bifidobacterium longum subsp. longum	strain=MCC10111		1	BLJ_1599	3.2.1.156
		Bifidobacterium longum subsp. longum	strain=MCC10108		100	BLJ_1599	3.2.1.156
		Bifidobacterium longum subsp. longum	strain=MCC10101		1	BLJ_1599	3.2.1.156
		Bifidobacterium longum subsp. longum	strain=MCC10106		1	BLJ_1599	3.2.1.156
		Bifidobacterium longum subsp. longum	strain=MCC10099		100	BLJ_1599	3.2.1.156
		Bifidobacterium longum subsp. longum	strain=MCC10102		100	BLJ_1599	3.2.1.156
		Bifidobacterium longum subsp. longum	strain=MCC10107		1	BLJ_1599	3.2.1.156
		Bifidobacterium longum subsp. longum	strain=MCC10097		100	BLJ_1599	3.2.1.156
		Bifidobacterium longum subsp. longum	strain=MCC10098		1	BLJ_1599	3.2.1.156
		Bifidobacterium longum subsp. longum	strain=MCC10095		100	BLJ_1599	3.2.1.156
		Bifidobacterium longum subsp. longum	strain=MCC10093		100	BLJ_1599	3.2.1.156
		Bifidobacterium longum subsp. longum	strain=MCC10094		100	BLJ_1599	3.2.1.156
		Bifidobacterium longum subsp. longum	strain=MCC10092		1	BLJ_1599	3.2.1.156
		Bifidobacterium longum subsp. longum	strain=MCC10112		100	BLJ_1599	3.2.1.156
		Bifidobacterium longum subsp. longum	strain=MCC10116		1	BLJ_1599	3.2.1.156
		Bifidobacterium longum subsp. longum	strain=MCC10100		100	BLJ_1599	3.2.1.156
		Bifidobacterium longum subsp. longum	strain=MCC10103		1	BLJ_1599	3.2.1.156
		Bifidobacterium longum subsp. longum	strain=MCC10091		1	BLJ_1599	3.2.1.156
		Bifidobacterium longum subsp. longum	strain=MCC10090		100	BLJ_1599	3.2.1.156
		Bifidobacterium longum subsp. longum	strain=MCC10096		100	BLJ_1599	3.2.1.156
		Bifidobacterium longum subsp. longum	strain=MCC10089		100	BLJ_1599	3.2.1.156
		Bifidobacterium longum subsp. longum	strain=MCC10087		1	BLJ_1599	3.2.1.156
		Bifidobacterium longum subsp. longum	strain=MCC10086		100	BLJ_1599	3.2.1.156
		Bifidobacterium longum subsp. longum	strain=MCC10084		1	BLJ_1599	3.2.1.156
		Bifidobacterium longum subsp. longum	strain=MCC10081		1	BLJ_1599	3.2.1.156
		Bifidobacterium longum subsp. longum	strain=MCC10080		100	BLJ_1599	3.2.1.156
		Bifidobacterium longum subsp. longum	strain=MCC10078		100	BLJ_1599	3.2.1.156
		Bifidobacterium longum subsp. longum	strain=MCC10079		100	BLJ_1599	3.2.1.156
		Bifidobacterium longum subsp. longum	strain=MCC10076		1	BLJ_1599	3.2.1.156
		Bifidobacterium longum subsp. longum	strain=MCC10075		1	BLJ_1599	3.2.1.156
		Bifidobacterium longum subsp. longum	strain=MCC10073		100	BLJ_1599	3.2.1.156
		Bifidobacterium longum subsp. longum	strain=MCC10071		1	BLJ_1599	3.2.1.156
		Bifidobacterium longum subsp. longum	strain=MCC10070		1	BLJ_1599	3.2.1.156
		Bifidobacterium longum subsp. longum	strain=MCC10069		100	BLJ_1599	3.2.1.156
		Bifidobacterium longum subsp. longum	strain=MCC10068		1	BLJ_1599	3.2.1.156
		Bifidobacterium longum subsp. longum	strain=MCC10067		1	BLJ_1599	3.2.1.156
		Bifidobacterium longum subsp. longum	strain=MCC10066		100	BLJ_1599	3.2.1.156
		Bifidobacterium longum subsp. longum	strain=MCC10064		1	BLJ_1599	3.2.1.156
		Bifidobacterium longum subsp. longum	strain=MCC10062		1	BLJ_1599	3.2.1.156
		Bifidobacterium longum subsp. longum	strain=MCC10055		100	BLJ_1599	3.2.1.156
		Bifidobacterium longum subsp. longum	strain=MCC10060		100	BLJ_1599	3.2.1.156
		Bifidobacterium longum subsp. longum	strain=MCC10056		1	BLJ_1599	3.2.1.156
		Bifidobacterium longum subsp. longum	strain=MCC10053		1	BLJ_1599	3.2.1.156
		Bifidobacterium longum subsp. longum	strain=MCC10052		1	BLJ_1599	3.2.1.156
		Bifidobacterium longum subsp. longum	strain=MCC10050		100	BLJ_1599	3.2.1.156
		Bifidobacterium longum subsp. longum	strain=MCC10048		100	BLJ_1599	3.2.1.156
		Bifidobacterium longum subsp. longum	strain=MCC10046		1	BLJ_1599	3.2.1.156
		Bifidobacterium longum subsp. longum	strain=MCC10045		1	BLJ_1599	3.2.1.156
		Bifidobacterium longum subsp. longum	strain=MCC10043		1	BLJ_1599	3.2.1.156
		Bifidobacterium longum subsp. longum	strain=MCC10044		100	BLJ_1599	3.2.1.156
		Bifidobacterium longum subsp. longum	strain=MCC10042		100	BLJ_1599	3.2.1.156
		Bifidobacterium longum subsp. longum	strain=MCC10041		1	BLJ_1599	3.2.1.156
		Bifidobacterium longum subsp. longum	strain=MCC10035		100	BLJ_1599	3.2.1.156
		Bifidobacterium longum subsp. longum	strain=MCC10036		100	BLJ_1599	3.2.1.156
		Bifidobacterium longum subsp. longum	strain=MCC10034		1	BLJ_1599	3.2.1.156
		Bifidobacterium longum subsp. longum	strain=MCC10033		100	BLJ_1599	3.2.1.156
		Bifidobacterium longum subsp. longum	strain=MCC10031		100	BLJ_1599	3.2.1.156
		Bifidobacterium longum subsp. longum	strain=MCC10029		100	BLJ_1599	3.2.1.156
		Bifidobacterium longum subsp. longum	strain=MCC10025		1	BLJ_1599	3.2.1.156
		Bifidobacterium longum subsp. longum	strain=MCC10023		100	BLJ_1599	3.2.1.156
		Bifidobacterium longum subsp. longum	strain=MCC10021		1	BLJ_1599	3.2.1.156
		Bifidobacterium longum subsp. longum	strain=MCC10022		100	BLJ_1599	3.2.1.156
		Bifidobacterium longum subsp. longum	strain=MCC10018		1	BLJ_1599	3.2.1.156
		Bifidobacterium longum subsp. longum	strain=MCC10015		100	BLJ_1599	3.2.1.156
		Bifidobacterium longum subsp. longum	strain=MCC10017		1	BLJ_1599	3.2.1.156
		Bifidobacterium longum subsp. longum	strain=MCC10014		100	BLJ_1599	3.2.1.156
		Bifidobacterium longum subsp. longum	strain=MCC10012		1	BLJ_1599	3.2.1.156
		Bifidobacterium longum subsp. longum	strain=MCC10010		100	BLJ_1599	3.2.1.156
		Bifidobacterium longum subsp. longum	strain=MCC10008		100	BLJ_1599	3.2.1.156
		Bifidobacterium longum subsp. longum	strain=MCC10007		100	BLJ_1599	3.2.1.156
		Bifidobacterium longum subsp. longum	strain=MCC10004		100	BLJ_1599	3.2.1.156
		Bifidobacterium longum subsp. longum	strain=MCC10003		1	BLJ_1599	3.2.1.156
		Bifidobacterium longum subsp. longum	strain=MCC10085		100	BLJ_1599	3.2.1.156
		Bifidobacterium longum subsp. longum	strain=MCC10083		100	BLJ_1599	3.2.1.156
		Bifidobacterium longum subsp. longum	strain=MCC10077		1	BLJ_1599	3.2.1.156
		Bifidobacterium longum subsp. longum	strain=MCC10074		1	BLJ_1599	3.2.1.156
		Bifidobacterium longum subsp. longum	strain=MCC10072		1	BLJ_1599	3.2.1.156
		Bifidobacterium longum subsp. longum	strain=MCC10058		100	BLJ_1599	3.2.1.156
		Bifidobacterium longum subsp. longum	strain=MCC10059		1	BLJ_1599	3.2.1.156
		Bifidobacterium longum subsp. longum	strain=MCC10054		100	BLJ_1599	3.2.1.156
		Bifidobacterium longum subsp. longum	strain=MCC10057		100	BLJ_1599	3.2.1.156
		Bifidobacterium longum subsp. longum	strain=MCC10051		100	BLJ_1599	3.2.1.156
		Bifidobacterium longum subsp. longum	strain=MCC10047		1	BLJ_1599	3.2.1.156
		Bifidobacterium longum subsp. longum	strain=MCC10039		100	BLJ_1599	3.2.1.156
		Bifidobacterium longum subsp. longum	strain=MCC10040		100	BLJ_1599	3.2.1.156
		Bifidobacterium longum subsp. longum	strain=MCC10030		1	BLJ_1599	3.2.1.156
		Bifidobacterium longum subsp. longum	strain=MCC10038		100	BLJ_1599	3.2.1.156
		Bifidobacterium longum subsp. longum	strain=MCC10028		100	BLJ_1599	3.2.1.156
		Bifidobacterium longum subsp. longum	strain=MCC10019		100	BLJ_1599	3.2.1.156
		Bifidobacterium longum subsp. longum	strain=MCC10027		100	BLJ_1599	3.2.1.156
		Bifidobacterium longum subsp. longum	strain=MCC10016		1	BLJ_1599	3.2.1.156
		Bifidobacterium longum subsp. longum	strain=MCC10011		100	BLJ_1599	3.2.1.156
		Bifidobacterium longum subsp. longum	strain=MCC10009		1	BLJ_1599	3.2.1.156
		Bifidobacterium longum subsp. longum	strain=MCC10006		100	BLJ_1599	3.2.1.156
		Bifidobacterium longum subsp. longum	strain=MCC10002		100	BLJ_1599	3.2.1.156
		Bifidobacterium longum subsp. longum	strain=MCC10212		1	BLJ_1599	3.2.1.156
		Bifidobacterium longum subsp. longum	strain=MCC10127		1	BLJ_1599	3.2.1.156
		Bifidobacterium longum subsp. longum	strain=MCC10130		100	BLJ_1599	3.2.1.156
		Bifidobacterium longum subsp. longum	strain=MCC10126		1	BLJ_1599	3.2.1.156
		Bifidobacterium longum subsp. longum	strain=MCC10124		100	BLJ_1599	3.2.1.156
		Bifidobacterium longum subsp. longum	strain=MCC10121		100	BLJ_1599	3.2.1.156
		Bifidobacterium longum subsp. longum	strain=MCC10118		100	BLJ_1599	3.2.1.156
		Bifidobacterium longum subsp. longum	strain=MCC10120		1	BLJ_1599	3.2.1.156
		Bifidobacterium longum subsp. longum	strain=MCC10117		100	BLJ_1599	3.2.1.156
		Bifidobacterium longum subsp. longum	strain=MCC10129		1	BLJ_1599	3.2.1.156
		Bifidobacterium longum subsp. longum	strain=MCC10128		1	BLJ_1599	3.2.1.156
		Bifidobacterium longum subsp. longum	strain=MCC10125		100	BLJ_1599	3.2.1.156
		Bifidobacterium longum subsp. longum	strain=MCC10123		1	BLJ_1599	3.2.1.156
		Bifidobacterium longum subsp. longum	strain=MCC10122		100	BLJ_1599	3.2.1.156
		Bifidobacterium longum subsp. longum	strain=MCC10119		1	BLJ_1599	3.2.1.156
		Bifidobacterium longum subsp. infantis	strain=UBBI-01		100	BLJ_1599	3.2.1.156
		Bifidobacterium longum subsp. infantis	strain=Bi-26		100	BLJ_1599	3.2.1.156
		Bifidobacterium longum subsp. longum	strain=CR15		1	BLJ_1599	3.2.1.156
		Bifidobacterium longum subsp. infantis	strain=BIO5478		100	BLJ_1599	3.2.1.156
		Bifidobacterium longum subsp. infantis	strain=NCTC13219		100	BLJ_1599	3.2.1.156
		Bifidobacterium longum subsp. infantis	strain=NCTC11817		100	BLJ_1599	3.2.1.156
		Bifidobacterium longum subsp. infantis		B.longum_ssp_infantis_4	100	BLJ_1599	3.2.1.156
		Bifidobacterium longum subsp. infantis		B.longum_ssp_infantis_6	100	BLJ_1599	3.2.1.156
		Bifidobacterium longum subsp. infantis		Bifidobacterium_longum_subsp_infantis_JG_Bg463	100	BLJ_1599	3.2.1.156
		Bifidobacterium longum subsp. infantis		Bifidobacterium_longum_subsp_infantis_JG_Bg463	100	BLJ_1599	3.2.1.156

## Sheet: GH70, GH72 and GH94
		Strain name	Instraspecific name	Isolate	Homology	Gen name	Glycosidase
		Bifidobacterium longum subsp. longum ATCC 55813	strain=ATCC 55813		100	BBMN68_1561	2.4.1.4
		Bifidobacterium longum subsp. infantis ATCC 15697 = JCM 1222 = DSM 20088	strain=ATCC 15697		1	BBMN68_1561	2.4.1.4
		Bifidobacterium longum subsp. longum JDM301	strain=JDM301		100	BBMN68_1561	2.4.1.4
		Bifidobacterium longum subsp. infantis CCUG 52486	strain=CCUG 52486		1	BBMN68_1561	2.4.1.4
		Bifidobacterium longum subsp. longum BBMN68	strain=BBMN68		100	BBMN68_1561	2.4.1.4
		Bifidobacterium longum subsp. longum JCM 1217	strain=JCM 1217		1	BBMN68_1561	2.4.1.4
		Bifidobacterium longum subsp. infantis 157F	strain=157F		1	BBMN68_1561	2.4.1.4
		Bifidobacterium longum subsp. longum F8	strain=F8		1	BBMN68_1561	2.4.1.4
		Bifidobacterium longum subsp. longum KACC 91563	strain=KACC 91563		100	BBMN68_1561	2.4.1.4
		Bifidobacterium longum subsp. longum 2-2B	strain=2-2B		100	BBMN68_1561	2.4.1.4
		Bifidobacterium longum subsp. longum 35B	strain=35B		100	BBMN68_1561	2.4.1.4
		Bifidobacterium longum subsp. longum 1-6B	strain=1-6B		1	BBMN68_1561	2.4.1.4
		Bifidobacterium longum subsp. longum 44B	strain=44B		1	BBMN68_1561	2.4.1.4
		Bifidobacterium longum subsp. infantis ATCC 15697 = JCM 1222 = DSM 20088	strain=JCM 1222		1	BBMN68_1561	2.4.1.4
		Bifidobacterium longum subsp. longum EK5	strain=EK5		100	BBMN68_1561	2.4.1.4
		Bifidobacterium longum subsp. longum 17-1B	strain=17-1B		1	BBMN68_1561	2.4.1.4
		Bifidobacterium longum subsp. longum 72B	strain=72B		100	BBMN68_1561	2.4.1.4
		Bifidobacterium longum subsp. longum 7-1B	strain=7-1B		1	BBMN68_1561	2.4.1.4
		Bifidobacterium longum subsp. longum 1-5B	strain=1-5B		100	BBMN68_1561	2.4.1.4
		Bifidobacterium longum subsp. infantis EK3	strain=EK3		100	BBMN68_1561	2.4.1.4
		Bifidobacterium longum subsp. longum EK13	strain=EK13		100	BBMN68_1561	2.4.1.4
		Bifidobacterium longum subsp. longum	strain=LMG 13197		1	BBMN68_1561	2.4.1.4
		Bifidobacterium longum subsp. longum GT15	strain=GT15		1	BBMN68_1561	2.4.1.4
		Bifidobacterium longum subsp. longum	strain=VMKB44		1	BBMN68_1561	2.4.1.4
		Bifidobacterium longum subsp. infantis	strain=BIC1206122787		100	BBMN68_1561	2.4.1.4
		Bifidobacterium longum subsp. infantis	strain=BIC1307292462		100	BBMN68_1561	2.4.1.4
		Bifidobacterium longum subsp. infantis	strain=BIC1401111250		100	BBMN68_1561	2.4.1.4
		Bifidobacterium longum subsp. infantis	strain=BIC1401212621a		100	BBMN68_1561	2.4.1.4
		Bifidobacterium longum subsp. infantis	strain=BIC1401212621b		100	BBMN68_1561	2.4.1.4
		Bifidobacterium longum subsp. infantis	strain=BIB1401242951		100	BBMN68_1561	2.4.1.4
		Bifidobacterium longum subsp. infantis	strain=BIB1401272845a		100	BBMN68_1561	2.4.1.4
		Bifidobacterium longum subsp. infantis	strain=BIB1401272845b		100	BBMN68_1561	2.4.1.4
		Bifidobacterium longum subsp. longum CECT 7347	strain=CECT 7347		100	BBMN68_1561	2.4.1.4
		Bifidobacterium longum subsp. longum	strain=BLOI2		100	BBMN68_1561	2.4.1.4
		Bifidobacterium longum subsp. infantis	strain=BT1		1	BBMN68_1561	2.4.1.4
		Bifidobacterium longum subsp. longum	strain=NCIMB8809		100	BBMN68_1561	2.4.1.4
		Bifidobacterium longum subsp. longum	strain=CCUG30698		100	BBMN68_1561	2.4.1.4
		Bifidobacterium longum subsp. longum	strain=9		100	BBMN68_1561	2.4.1.4
		Bifidobacterium longum subsp. longum	strain=7		100	BBMN68_1561	2.4.1.4
		Bifidobacterium longum subsp. longum	strain=MC-42		1	BBMN68_1561	2.4.1.4
		Bifidobacterium longum subsp. longum	strain=AH1206		100	BBMN68_1561	2.4.1.4
		Bifidobacterium longum subsp. infantis	strain=TPY12-1		1	BBMN68_1561	2.4.1.4
		Bifidobacterium longum subsp. longum	strain=296B		100	BBMN68_1561	2.4.1.4
		Bifidobacterium longum subsp. longum	strain=W11		100	BBMN68_1561	2.4.1.4
		Bifidobacterium longum subsp. infantis	strain=1888B		100	BBMN68_1561	2.4.1.4
		Bifidobacterium longum subsp. longum	strain=DS32_3		1	BBMN68_1561	2.4.1.4
		Bifidobacterium longum subsp. longum	strain=BORI		1	BBMN68_1561	2.4.1.4
		Bifidobacterium longum subsp. longum	strain=VKPM Ac-1636		1	BBMN68_1561	2.4.1.4
		Bifidobacterium longum subsp. longum	strain=C11A10B		100	BBMN68_1561	2.4.1.4
		Bifidobacterium longum subsp. longum	strain=MCC10114		100	BBMN68_1561	2.4.1.4
		Bifidobacterium longum subsp. longum	strain=MCC10113		100	BBMN68_1561	2.4.1.4
		Bifidobacterium longum subsp. longum	strain=MCC10115		100	BBMN68_1561	2.4.1.4
		Bifidobacterium longum subsp. longum	strain=MCC10111		100	BBMN68_1561	2.4.1.4
		Bifidobacterium longum subsp. longum	strain=MCC10108		100	BBMN68_1561	2.4.1.4
		Bifidobacterium longum subsp. longum	strain=MCC10101		100	BBMN68_1561	2.4.1.4
		Bifidobacterium longum subsp. longum	strain=MCC10106		100	BBMN68_1561	2.4.1.4
		Bifidobacterium longum subsp. longum	strain=MCC10099		100	BBMN68_1561	2.4.1.4
		Bifidobacterium longum subsp. longum	strain=MCC10102		1	BBMN68_1561	2.4.1.4
		Bifidobacterium longum subsp. longum	strain=MCC10107		100	BBMN68_1561	2.4.1.4
		Bifidobacterium longum subsp. longum	strain=MCC10097		100	BBMN68_1561	2.4.1.4
		Bifidobacterium longum subsp. longum	strain=MCC10098		1	BBMN68_1561	2.4.1.4
		Bifidobacterium longum subsp. longum	strain=MCC10095		1	BBMN68_1561	2.4.1.4
		Bifidobacterium longum subsp. longum	strain=MCC10093		100	BBMN68_1561	2.4.1.4
		Bifidobacterium longum subsp. longum	strain=MCC10094		100	BBMN68_1561	2.4.1.4
		Bifidobacterium longum subsp. longum	strain=MCC10092		100	BBMN68_1561	2.4.1.4
		Bifidobacterium longum subsp. longum	strain=MCC10112		100	BBMN68_1561	2.4.1.4
		Bifidobacterium longum subsp. longum	strain=MCC10116		100	BBMN68_1561	2.4.1.4
		Bifidobacterium longum subsp. longum	strain=MCC10100		100	BBMN68_1561	2.4.1.4
		Bifidobacterium longum subsp. longum	strain=MCC10103		1	BBMN68_1561	2.4.1.4
		Bifidobacterium longum subsp. longum	strain=MCC10091		1	BBMN68_1561	2.4.1.4
		Bifidobacterium longum subsp. longum	strain=MCC10090		100	BBMN68_1561	2.4.1.4
		Bifidobacterium longum subsp. longum	strain=MCC10096		100	BBMN68_1561	2.4.1.4
		Bifidobacterium longum subsp. longum	strain=MCC10089		1	BBMN68_1561	2.4.1.4
		Bifidobacterium longum subsp. longum	strain=MCC10087		100	BBMN68_1561	2.4.1.4
		Bifidobacterium longum subsp. longum	strain=MCC10086		1	BBMN68_1561	2.4.1.4
		Bifidobacterium longum subsp. longum	strain=MCC10084		100	BBMN68_1561	2.4.1.4
		Bifidobacterium longum subsp. longum	strain=MCC10081		100	BBMN68_1561	2.4.1.4
		Bifidobacterium longum subsp. longum	strain=MCC10080		100	BBMN68_1561	2.4.1.4
		Bifidobacterium longum subsp. longum	strain=MCC10078		100	BBMN68_1561	2.4.1.4
		Bifidobacterium longum subsp. longum	strain=MCC10079		100	BBMN68_1561	2.4.1.4
		Bifidobacterium longum subsp. longum	strain=MCC10076		100	BBMN68_1561	2.4.1.4
		Bifidobacterium longum subsp. longum	strain=MCC10075		100	BBMN68_1561	2.4.1.4
		Bifidobacterium longum subsp. longum	strain=MCC10073		100	BBMN68_1561	2.4.1.4
		Bifidobacterium longum subsp. longum	strain=MCC10071		1	BBMN68_1561	2.4.1.4
		Bifidobacterium longum subsp. longum	strain=MCC10070		100	BBMN68_1561	2.4.1.4
		Bifidobacterium longum subsp. longum	strain=MCC10069		100	BBMN68_1561	2.4.1.4
		Bifidobacterium longum subsp. longum	strain=MCC10068		100	BBMN68_1561	2.4.1.4
		Bifidobacterium longum subsp. longum	strain=MCC10067		100	BBMN68_1561	2.4.1.4
		Bifidobacterium longum subsp. longum	strain=MCC10066		100	BBMN68_1561	2.4.1.4
		Bifidobacterium longum subsp. longum	strain=MCC10064		100	BBMN68_1561	2.4.1.4
		Bifidobacterium longum subsp. longum	strain=MCC10062		100	BBMN68_1561	2.4.1.4
		Bifidobacterium longum subsp. longum	strain=MCC10055		1	BBMN68_1561	2.4.1.4
		Bifidobacterium longum subsp. longum	strain=MCC10060		1	BBMN68_1561	2.4.1.4
		Bifidobacterium longum subsp. longum	strain=MCC10056		100	BBMN68_1561	2.4.1.4
		Bifidobacterium longum subsp. longum	strain=MCC10053		1	BBMN68_1561	2.4.1.4
		Bifidobacterium longum subsp. longum	strain=MCC10052		100	BBMN68_1561	2.4.1.4
		Bifidobacterium longum subsp. longum	strain=MCC10050		100	BBMN68_1561	2.4.1.4
		Bifidobacterium longum subsp. longum	strain=MCC10048		100	BBMN68_1561	2.4.1.4
		Bifidobacterium longum subsp. longum	strain=MCC10046		1	BBMN68_1561	2.4.1.4
		Bifidobacterium longum subsp. longum	strain=MCC10045		100	BBMN68_1561	2.4.1.4
		Bifidobacterium longum subsp. longum	strain=MCC10043		100	BBMN68_1561	2.4.1.4
		Bifidobacterium longum subsp. longum	strain=MCC10044		1	BBMN68_1561	2.4.1.4
		Bifidobacterium longum subsp. longum	strain=MCC10042		100	BBMN68_1561	2.4.1.4
		Bifidobacterium longum subsp. longum	strain=MCC10041		100	BBMN68_1561	2.4.1.4
		Bifidobacterium longum subsp. longum	strain=MCC10035		100	BBMN68_1561	2.4.1.4
		Bifidobacterium longum subsp. longum	strain=MCC10036		1	BBMN68_1561	2.4.1.4
		Bifidobacterium longum subsp. longum	strain=MCC10034		1	BBMN68_1561	2.4.1.4
		Bifidobacterium longum subsp. longum	strain=MCC10033		100	BBMN68_1561	2.4.1.4
		Bifidobacterium longum subsp. longum	strain=MCC10031		100	BBMN68_1561	2.4.1.4
		Bifidobacterium longum subsp. longum	strain=MCC10029		100	BBMN68_1561	2.4.1.4
		Bifidobacterium longum subsp. longum	strain=MCC10025		100	BBMN68_1561	2.4.1.4
		Bifidobacterium longum subsp. longum	strain=MCC10023		100	BBMN68_1561	2.4.1.4
		Bifidobacterium longum subsp. longum	strain=MCC10021		100	BBMN68_1561	2.4.1.4
		Bifidobacterium longum subsp. longum	strain=MCC10022		1	BBMN68_1561	2.4.1.4
		Bifidobacterium longum subsp. longum	strain=MCC10018		100	BBMN68_1561	2.4.1.4
		Bifidobacterium longum subsp. longum	strain=MCC10015		100	BBMN68_1561	2.4.1.4
		Bifidobacterium longum subsp. longum	strain=MCC10017		100	BBMN68_1561	2.4.1.4
		Bifidobacterium longum subsp. longum	strain=MCC10014		100	BBMN68_1561	2.4.1.4
		Bifidobacterium longum subsp. longum	strain=MCC10012		100	BBMN68_1561	2.4.1.4
		Bifidobacterium longum subsp. longum	strain=MCC10010		100	BBMN68_1561	2.4.1.4
		Bifidobacterium longum subsp. longum	strain=MCC10008		100	BBMN68_1561	2.4.1.4
		Bifidobacterium longum subsp. longum	strain=MCC10007		100	BBMN68_1561	2.4.1.4
		Bifidobacterium longum subsp. longum	strain=MCC10004		100	BBMN68_1561	2.4.1.4
		Bifidobacterium longum subsp. longum	strain=MCC10003		100	BBMN68_1561	2.4.1.4
		Bifidobacterium longum subsp. longum	strain=MCC10085		1	BBMN68_1561	2.4.1.4
		Bifidobacterium longum subsp. longum	strain=MCC10083		100	BBMN68_1561	2.4.1.4
		Bifidobacterium longum subsp. longum	strain=MCC10077		100	BBMN68_1561	2.4.1.4
		Bifidobacterium longum subsp. longum	strain=MCC10074		100	BBMN68_1561	2.4.1.4
		Bifidobacterium longum subsp. longum	strain=MCC10072		100	BBMN68_1561	2.4.1.4
		Bifidobacterium longum subsp. longum	strain=MCC10058		1	BBMN68_1561	2.4.1.4
		Bifidobacterium longum subsp. longum	strain=MCC10059		100	BBMN68_1561	2.4.1.4
		Bifidobacterium longum subsp. longum	strain=MCC10054		100	BBMN68_1561	2.4.1.4
		Bifidobacterium longum subsp. longum	strain=MCC10057		1	BBMN68_1561	2.4.1.4
		Bifidobacterium longum subsp. longum	strain=MCC10051		100	BBMN68_1561	2.4.1.4
		Bifidobacterium longum subsp. longum	strain=MCC10047		100	BBMN68_1561	2.4.1.4
		Bifidobacterium longum subsp. longum	strain=MCC10039		100	BBMN68_1561	2.4.1.4
		Bifidobacterium longum subsp. longum	strain=MCC10040		100	BBMN68_1561	2.4.1.4
		Bifidobacterium longum subsp. longum	strain=MCC10030		100	BBMN68_1561	2.4.1.4
		Bifidobacterium longum subsp. longum	strain=MCC10038		100	BBMN68_1561	2.4.1.4
		Bifidobacterium longum subsp. longum	strain=MCC10028		100	BBMN68_1561	2.4.1.4
		Bifidobacterium longum subsp. longum	strain=MCC10019		100	BBMN68_1561	2.4.1.4
		Bifidobacterium longum subsp. longum	strain=MCC10027		100	BBMN68_1561	2.4.1.4
		Bifidobacterium longum subsp. longum	strain=MCC10016		100	BBMN68_1561	2.4.1.4
		Bifidobacterium longum subsp. longum	strain=MCC10011		100	BBMN68_1561	2.4.1.4
		Bifidobacterium longum subsp. longum	strain=MCC10009		100	BBMN68_1561	2.4.1.4
		Bifidobacterium longum subsp. longum	strain=MCC10006		100	BBMN68_1561	2.4.1.4
		Bifidobacterium longum subsp. longum	strain=MCC10002		100	BBMN68_1561	2.4.1.4
		Bifidobacterium longum subsp. longum	strain=MCC10212		1	BBMN68_1561	2.4.1.4
		Bifidobacterium longum subsp. longum	strain=MCC10127		1	BBMN68_1561	2.4.1.4
		Bifidobacterium longum subsp. longum	strain=MCC10130		1	BBMN68_1561	2.4.1.4
		Bifidobacterium longum subsp. longum	strain=MCC10126		100	BBMN68_1561	2.4.1.4
		Bifidobacterium longum subsp. longum	strain=MCC10124		100	BBMN68_1561	2.4.1.4
		Bifidobacterium longum subsp. longum	strain=MCC10121		100	BBMN68_1561	2.4.1.4
		Bifidobacterium longum subsp. longum	strain=MCC10118		1	BBMN68_1561	2.4.1.4
		Bifidobacterium longum subsp. longum	strain=MCC10120		100	BBMN68_1561	2.4.1.4
		Bifidobacterium longum subsp. longum	strain=MCC10117		1	BBMN68_1561	2.4.1.4
		Bifidobacterium longum subsp. longum	strain=MCC10129		100	BBMN68_1561	2.4.1.4
		Bifidobacterium longum subsp. longum	strain=MCC10128		100	BBMN68_1561	2.4.1.4
		Bifidobacterium longum subsp. longum	strain=MCC10125		100	BBMN68_1561	2.4.1.4
		Bifidobacterium longum subsp. longum	strain=MCC10123		1	BBMN68_1561	2.4.1.4
		Bifidobacterium longum subsp. longum	strain=MCC10122		100	BBMN68_1561	2.4.1.4
		Bifidobacterium longum subsp. longum	strain=MCC10119		1	BBMN68_1561	2.4.1.4
		Bifidobacterium longum subsp. infantis	strain=UBBI-01		1	BBMN68_1561	2.4.1.4
		Bifidobacterium longum subsp. infantis	strain=Bi-26		1	BBMN68_1561	2.4.1.4
		Bifidobacterium longum subsp. longum	strain=CR15		1	BBMN68_1561	2.4.1.4
		Bifidobacterium longum subsp. infantis	strain=BIO5478		1	BBMN68_1561	2.4.1.4
		Bifidobacterium longum subsp. infantis	strain=NCTC13219		100	BBMN68_1561	2.4.1.4
		Bifidobacterium longum subsp. infantis	strain=NCTC11817		100	BBMN68_1561	2.4.1.4
		Bifidobacterium longum subsp. infantis		B.longum_ssp_infantis_4	1	BBMN68_1561	2.4.1.4
		Bifidobacterium longum subsp. infantis		B.longum_ssp_infantis_6	100	BBMN68_1561	2.4.1.4
		Bifidobacterium longum subsp. infantis		Bifidobacterium_longum_subsp_infantis_JG_Bg463	1	BBMN68_1561	2.4.1.4
		Bifidobacterium longum subsp. infantis		Bifidobacterium_longum_subsp_infantis_JG_Bg463	1	BBMN68_1561	2.4.1.4
		Bifidobacterium longum subsp. longum ATCC 55813	strain=ATCC 55813		1	BLLJ_1727	2.4.1.4
		Bifidobacterium longum subsp. infantis ATCC 15697 = JCM 1222 = DSM 20088	strain=ATCC 15697		1	BLLJ_1727	2.4.1.4
		Bifidobacterium longum subsp. longum JDM301	strain=JDM301		1	BLLJ_1727	2.4.1.4
		Bifidobacterium longum subsp. infantis CCUG 52486	strain=CCUG 52486		1	BLLJ_1727	2.4.1.4
		Bifidobacterium longum subsp. longum BBMN68	strain=BBMN68		1	BLLJ_1727	2.4.1.4
		Bifidobacterium longum subsp. longum JCM 1217	strain=JCM 1217		1	BLLJ_1727	2.4.1.4
		Bifidobacterium longum subsp. infantis 157F	strain=157F		1	BLLJ_1727	2.4.1.4
		Bifidobacterium longum subsp. longum F8	strain=F8		1	BLLJ_1727	2.4.1.4
		Bifidobacterium longum subsp. longum KACC 91563	strain=KACC 91563		1	BLLJ_1727	2.4.1.4
		Bifidobacterium longum subsp. longum 2-2B	strain=2-2B		1	BLLJ_1727	2.4.1.4
		Bifidobacterium longum subsp. longum 35B	strain=35B		1	BLLJ_1727	2.4.1.4
		Bifidobacterium longum subsp. longum 1-6B	strain=1-6B		1	BLLJ_1727	2.4.1.4
		Bifidobacterium longum subsp. longum 44B	strain=44B		1	BLLJ_1727	2.4.1.4
		Bifidobacterium longum subsp. infantis ATCC 15697 = JCM 1222 = DSM 20088	strain=JCM 1222		1	BLLJ_1727	2.4.1.4
		Bifidobacterium longum subsp. longum EK5	strain=EK5		1	BLLJ_1727	2.4.1.4
		Bifidobacterium longum subsp. longum 17-1B	strain=17-1B		1	BLLJ_1727	2.4.1.4
		Bifidobacterium longum subsp. longum 72B	strain=72B		1	BLLJ_1727	2.4.1.4
		Bifidobacterium longum subsp. longum 7-1B	strain=7-1B		1	BLLJ_1727	2.4.1.4
		Bifidobacterium longum subsp. longum 1-5B	strain=1-5B		1	BLLJ_1727	2.4.1.4
		Bifidobacterium longum subsp. infantis EK3	strain=EK3		1	BLLJ_1727	2.4.1.4
		Bifidobacterium longum subsp. longum EK13	strain=EK13		1	BLLJ_1727	2.4.1.4
		Bifidobacterium longum subsp. longum	strain=LMG 13197		1	BLLJ_1727	2.4.1.4
		Bifidobacterium longum subsp. longum GT15	strain=GT15		1	BLLJ_1727	2.4.1.4
		Bifidobacterium longum subsp. longum	strain=VMKB44		1	BLLJ_1727	2.4.1.4
		Bifidobacterium longum subsp. infantis	strain=BIC1206122787		1	BLLJ_1727	2.4.1.4
		Bifidobacterium longum subsp. infantis	strain=BIC1307292462		1	BLLJ_1727	2.4.1.4
		Bifidobacterium longum subsp. infantis	strain=BIC1401111250		1	BLLJ_1727	2.4.1.4
		Bifidobacterium longum subsp. infantis	strain=BIC1401212621a		1	BLLJ_1727	2.4.1.4
		Bifidobacterium longum subsp. infantis	strain=BIC1401212621b		1	BLLJ_1727	2.4.1.4
		Bifidobacterium longum subsp. infantis	strain=BIB1401242951		1	BLLJ_1727	2.4.1.4
		Bifidobacterium longum subsp. infantis	strain=BIB1401272845a		1	BLLJ_1727	2.4.1.4
		Bifidobacterium longum subsp. infantis	strain=BIB1401272845b		1	BLLJ_1727	2.4.1.4
		Bifidobacterium longum subsp. longum CECT 7347	strain=CECT 7347		1	BLLJ_1727	2.4.1.4
		Bifidobacterium longum subsp. longum	strain=BLOI2		1	BLLJ_1727	2.4.1.4
		Bifidobacterium longum subsp. infantis	strain=BT1		1	BLLJ_1727	2.4.1.4
		Bifidobacterium longum subsp. longum	strain=NCIMB8809		1	BLLJ_1727	2.4.1.4
		Bifidobacterium longum subsp. longum	strain=CCUG30698		1	BLLJ_1727	2.4.1.4
		Bifidobacterium longum subsp. longum	strain=9		1	BLLJ_1727	2.4.1.4
		Bifidobacterium longum subsp. longum	strain=7		1	BLLJ_1727	2.4.1.4
		Bifidobacterium longum subsp. longum	strain=MC-42		1	BLLJ_1727	2.4.1.4
		Bifidobacterium longum subsp. longum	strain=AH1206		1	BLLJ_1727	2.4.1.4
		Bifidobacterium longum subsp. infantis	strain=TPY12-1		1	BLLJ_1727	2.4.1.4
		Bifidobacterium longum subsp. longum	strain=296B		1	BLLJ_1727	2.4.1.4
		Bifidobacterium longum subsp. longum	strain=W11		1	BLLJ_1727	2.4.1.4
		Bifidobacterium longum subsp. infantis	strain=1888B		1	BLLJ_1727	2.4.1.4
		Bifidobacterium longum subsp. longum	strain=DS32_3		1	BLLJ_1727	2.4.1.4
		Bifidobacterium longum subsp. longum	strain=BORI		1	BLLJ_1727	2.4.1.4
		Bifidobacterium longum subsp. longum	strain=VKPM Ac-1636		1	BLLJ_1727	2.4.1.4
		Bifidobacterium longum subsp. longum	strain=C11A10B		1	BLLJ_1727	2.4.1.4
		Bifidobacterium longum subsp. longum	strain=MCC10114		1	BLLJ_1727	2.4.1.4
		Bifidobacterium longum subsp. longum	strain=MCC10113		1	BLLJ_1727	2.4.1.4
		Bifidobacterium longum subsp. longum	strain=MCC10115		1	BLLJ_1727	2.4.1.4
		Bifidobacterium longum subsp. longum	strain=MCC10111		1	BLLJ_1727	2.4.1.4
		Bifidobacterium longum subsp. longum	strain=MCC10108		1	BLLJ_1727	2.4.1.4
		Bifidobacterium longum subsp. longum	strain=MCC10101		1	BLLJ_1727	2.4.1.4
		Bifidobacterium longum subsp. longum	strain=MCC10106		1	BLLJ_1727	2.4.1.4
		Bifidobacterium longum subsp. longum	strain=MCC10099		1	BLLJ_1727	2.4.1.4
		Bifidobacterium longum subsp. longum	strain=MCC10102		1	BLLJ_1727	2.4.1.4
		Bifidobacterium longum subsp. longum	strain=MCC10107		1	BLLJ_1727	2.4.1.4
		Bifidobacterium longum subsp. longum	strain=MCC10097		1	BLLJ_1727	2.4.1.4
		Bifidobacterium longum subsp. longum	strain=MCC10098		1	BLLJ_1727	2.4.1.4
		Bifidobacterium longum subsp. longum	strain=MCC10095		1	BLLJ_1727	2.4.1.4
		Bifidobacterium longum subsp. longum	strain=MCC10093		1	BLLJ_1727	2.4.1.4
		Bifidobacterium longum subsp. longum	strain=MCC10094		1	BLLJ_1727	2.4.1.4
		Bifidobacterium longum subsp. longum	strain=MCC10092		1	BLLJ_1727	2.4.1.4
		Bifidobacterium longum subsp. longum	strain=MCC10112		1	BLLJ_1727	2.4.1.4
		Bifidobacterium longum subsp. longum	strain=MCC10116		1	BLLJ_1727	2.4.1.4
		Bifidobacterium longum subsp. longum	strain=MCC10100		1	BLLJ_1727	2.4.1.4
		Bifidobacterium longum subsp. longum	strain=MCC10103		1	BLLJ_1727	2.4.1.4
		Bifidobacterium longum subsp. longum	strain=MCC10091		1	BLLJ_1727	2.4.1.4
		Bifidobacterium longum subsp. longum	strain=MCC10090		1	BLLJ_1727	2.4.1.4
		Bifidobacterium longum subsp. longum	strain=MCC10096		1	BLLJ_1727	2.4.1.4
		Bifidobacterium longum subsp. longum	strain=MCC10089		1	BLLJ_1727	2.4.1.4
		Bifidobacterium longum subsp. longum	strain=MCC10087		1	BLLJ_1727	2.4.1.4
		Bifidobacterium longum subsp. longum	strain=MCC10086		1	BLLJ_1727	2.4.1.4
		Bifidobacterium longum subsp. longum	strain=MCC10084		1	BLLJ_1727	2.4.1.4
		Bifidobacterium longum subsp. longum	strain=MCC10081		1	BLLJ_1727	2.4.1.4
		Bifidobacterium longum subsp. longum	strain=MCC10080		1	BLLJ_1727	2.4.1.4
		Bifidobacterium longum subsp. longum	strain=MCC10078		1	BLLJ_1727	2.4.1.4
		Bifidobacterium longum subsp. longum	strain=MCC10079		1	BLLJ_1727	2.4.1.4
		Bifidobacterium longum subsp. longum	strain=MCC10076		1	BLLJ_1727	2.4.1.4
		Bifidobacterium longum subsp. longum	strain=MCC10075		1	BLLJ_1727	2.4.1.4
		Bifidobacterium longum subsp. longum	strain=MCC10073		1	BLLJ_1727	2.4.1.4
		Bifidobacterium longum subsp. longum	strain=MCC10071		1	BLLJ_1727	2.4.1.4
		Bifidobacterium longum subsp. longum	strain=MCC10070		1	BLLJ_1727	2.4.1.4
		Bifidobacterium longum subsp. longum	strain=MCC10069		1	BLLJ_1727	2.4.1.4
		Bifidobacterium longum subsp. longum	strain=MCC10068		1	BLLJ_1727	2.4.1.4
		Bifidobacterium longum subsp. longum	strain=MCC10067		1	BLLJ_1727	2.4.1.4
		Bifidobacterium longum subsp. longum	strain=MCC10066		1	BLLJ_1727	2.4.1.4
		Bifidobacterium longum subsp. longum	strain=MCC10064		1	BLLJ_1727	2.4.1.4
		Bifidobacterium longum subsp. longum	strain=MCC10062		1	BLLJ_1727	2.4.1.4
		Bifidobacterium longum subsp. longum	strain=MCC10055		1	BLLJ_1727	2.4.1.4
		Bifidobacterium longum subsp. longum	strain=MCC10060		1	BLLJ_1727	2.4.1.4
		Bifidobacterium longum subsp. longum	strain=MCC10056		1	BLLJ_1727	2.4.1.4
		Bifidobacterium longum subsp. longum	strain=MCC10053		1	BLLJ_1727	2.4.1.4
		Bifidobacterium longum subsp. longum	strain=MCC10052		1	BLLJ_1727	2.4.1.4
		Bifidobacterium longum subsp. longum	strain=MCC10050		1	BLLJ_1727	2.4.1.4
		Bifidobacterium longum subsp. longum	strain=MCC10048		1	BLLJ_1727	2.4.1.4
		Bifidobacterium longum subsp. longum	strain=MCC10046		1	BLLJ_1727	2.4.1.4
		Bifidobacterium longum subsp. longum	strain=MCC10045		1	BLLJ_1727	2.4.1.4
		Bifidobacterium longum subsp. longum	strain=MCC10043		1	BLLJ_1727	2.4.1.4
		Bifidobacterium longum subsp. longum	strain=MCC10044		1	BLLJ_1727	2.4.1.4
		Bifidobacterium longum subsp. longum	strain=MCC10042		1	BLLJ_1727	2.4.1.4
		Bifidobacterium longum subsp. longum	strain=MCC10041		1	BLLJ_1727	2.4.1.4
		Bifidobacterium longum subsp. longum	strain=MCC10035		1	BLLJ_1727	2.4.1.4
		Bifidobacterium longum subsp. longum	strain=MCC10036		1	BLLJ_1727	2.4.1.4
		Bifidobacterium longum subsp. longum	strain=MCC10034		1	BLLJ_1727	2.4.1.4
		Bifidobacterium longum subsp. longum	strain=MCC10033		1	BLLJ_1727	2.4.1.4
		Bifidobacterium longum subsp. longum	strain=MCC10031		1	BLLJ_1727	2.4.1.4
		Bifidobacterium longum subsp. longum	strain=MCC10029		1	BLLJ_1727	2.4.1.4
		Bifidobacterium longum subsp. longum	strain=MCC10025		1	BLLJ_1727	2.4.1.4
		Bifidobacterium longum subsp. longum	strain=MCC10023		1	BLLJ_1727	2.4.1.4
		Bifidobacterium longum subsp. longum	strain=MCC10021		1	BLLJ_1727	2.4.1.4
		Bifidobacterium longum subsp. longum	strain=MCC10022		1	BLLJ_1727	2.4.1.4
		Bifidobacterium longum subsp. longum	strain=MCC10018		1	BLLJ_1727	2.4.1.4
		Bifidobacterium longum subsp. longum	strain=MCC10015		1	BLLJ_1727	2.4.1.4
		Bifidobacterium longum subsp. longum	strain=MCC10017		1	BLLJ_1727	2.4.1.4
		Bifidobacterium longum subsp. longum	strain=MCC10014		1	BLLJ_1727	2.4.1.4
		Bifidobacterium longum subsp. longum	strain=MCC10012		1	BLLJ_1727	2.4.1.4
		Bifidobacterium longum subsp. longum	strain=MCC10010		1	BLLJ_1727	2.4.1.4
		Bifidobacterium longum subsp. longum	strain=MCC10008		1	BLLJ_1727	2.4.1.4
		Bifidobacterium longum subsp. longum	strain=MCC10007		1	BLLJ_1727	2.4.1.4
		Bifidobacterium longum subsp. longum	strain=MCC10004		1	BLLJ_1727	2.4.1.4
		Bifidobacterium longum subsp. longum	strain=MCC10003		1	BLLJ_1727	2.4.1.4
		Bifidobacterium longum subsp. longum	strain=MCC10085		1	BLLJ_1727	2.4.1.4
		Bifidobacterium longum subsp. longum	strain=MCC10083		1	BLLJ_1727	2.4.1.4
		Bifidobacterium longum subsp. longum	strain=MCC10077		1	BLLJ_1727	2.4.1.4
		Bifidobacterium longum subsp. longum	strain=MCC10074		1	BLLJ_1727	2.4.1.4
		Bifidobacterium longum subsp. longum	strain=MCC10072		1	BLLJ_1727	2.4.1.4
		Bifidobacterium longum subsp. longum	strain=MCC10058		1	BLLJ_1727	2.4.1.4
		Bifidobacterium longum subsp. longum	strain=MCC10059		1	BLLJ_1727	2.4.1.4
		Bifidobacterium longum subsp. longum	strain=MCC10054		1	BLLJ_1727	2.4.1.4
		Bifidobacterium longum subsp. longum	strain=MCC10057		1	BLLJ_1727	2.4.1.4
		Bifidobacterium longum subsp. longum	strain=MCC10051		1	BLLJ_1727	2.4.1.4
		Bifidobacterium longum subsp. longum	strain=MCC10047		1	BLLJ_1727	2.4.1.4
		Bifidobacterium longum subsp. longum	strain=MCC10039		1	BLLJ_1727	2.4.1.4
		Bifidobacterium longum subsp. longum	strain=MCC10040		1	BLLJ_1727	2.4.1.4
		Bifidobacterium longum subsp. longum	strain=MCC10030		1	BLLJ_1727	2.4.1.4
		Bifidobacterium longum subsp. longum	strain=MCC10038		1	BLLJ_1727	2.4.1.4
		Bifidobacterium longum subsp. longum	strain=MCC10028		1	BLLJ_1727	2.4.1.4
		Bifidobacterium longum subsp. longum	strain=MCC10019		1	BLLJ_1727	2.4.1.4
		Bifidobacterium longum subsp. longum	strain=MCC10027		1	BLLJ_1727	2.4.1.4
		Bifidobacterium longum subsp. longum	strain=MCC10016		1	BLLJ_1727	2.4.1.4
		Bifidobacterium longum subsp. longum	strain=MCC10011		1	BLLJ_1727	2.4.1.4
		Bifidobacterium longum subsp. longum	strain=MCC10009		1	BLLJ_1727	2.4.1.4
		Bifidobacterium longum subsp. longum	strain=MCC10006		1	BLLJ_1727	2.4.1.4
		Bifidobacterium longum subsp. longum	strain=MCC10002		1	BLLJ_1727	2.4.1.4
		Bifidobacterium longum subsp. longum	strain=MCC10212		1	BLLJ_1727	2.4.1.4
		Bifidobacterium longum subsp. longum	strain=MCC10127		1	BLLJ_1727	2.4.1.4
		Bifidobacterium longum subsp. longum	strain=MCC10130		1	BLLJ_1727	2.4.1.4
		Bifidobacterium longum subsp. longum	strain=MCC10126		1	BLLJ_1727	2.4.1.4
		Bifidobacterium longum subsp. longum	strain=MCC10124		1	BLLJ_1727	2.4.1.4
		Bifidobacterium longum subsp. longum	strain=MCC10121		1	BLLJ_1727	2.4.1.4
		Bifidobacterium longum subsp. longum	strain=MCC10118		1	BLLJ_1727	2.4.1.4
		Bifidobacterium longum subsp. longum	strain=MCC10120		1	BLLJ_1727	2.4.1.4
		Bifidobacterium longum subsp. longum	strain=MCC10117		1	BLLJ_1727	2.4.1.4
		Bifidobacterium longum subsp. longum	strain=MCC10129		1	BLLJ_1727	2.4.1.4
		Bifidobacterium longum subsp. longum	strain=MCC10128		1	BLLJ_1727	2.4.1.4
		Bifidobacterium longum subsp. longum	strain=MCC10125		1	BLLJ_1727	2.4.1.4
		Bifidobacterium longum subsp. longum	strain=MCC10123		1	BLLJ_1727	2.4.1.4
		Bifidobacterium longum subsp. longum	strain=MCC10122		1	BLLJ_1727	2.4.1.4
		Bifidobacterium longum subsp. longum	strain=MCC10119		1	BLLJ_1727	2.4.1.4
		Bifidobacterium longum subsp. infantis	strain=UBBI-01		1	BLLJ_1727	2.4.1.4
		Bifidobacterium longum subsp. infantis	strain=Bi-26		1	BLLJ_1727	2.4.1.4
		Bifidobacterium longum subsp. longum	strain=CR15		1	BLLJ_1727	2.4.1.4
		Bifidobacterium longum subsp. infantis	strain=BIO5478		1	BLLJ_1727	2.4.1.4
		Bifidobacterium longum subsp. infantis	strain=NCTC13219		1	BLLJ_1727	2.4.1.4
		Bifidobacterium longum subsp. infantis	strain=NCTC11817		1	BLLJ_1727	2.4.1.4
		Bifidobacterium longum subsp. infantis		B.longum_ssp_infantis_4	1	BLLJ_1727	2.4.1.4
		Bifidobacterium longum subsp. infantis		B.longum_ssp_infantis_6	1	BLLJ_1727	2.4.1.4
		Bifidobacterium longum subsp. infantis		Bifidobacterium_longum_subsp_infantis_JG_Bg463	1	BLLJ_1727	2.4.1.4
		Bifidobacterium longum subsp. infantis		Bifidobacterium_longum_subsp_infantis_JG_Bg463	1	BLLJ_1727	2.4.1.4
		Bifidobacterium longum subsp. longum ATCC 55813	strain=ATCC 55813		100	BLGT_09285	2.4.1.4
		Bifidobacterium longum subsp. infantis ATCC 15697 = JCM 1222 = DSM 20088	strain=ATCC 15697		100	BLGT_09285	2.4.1.4
		Bifidobacterium longum subsp. longum JDM301	strain=JDM301		100	BLGT_09285	2.4.1.4
		Bifidobacterium longum subsp. infantis CCUG 52486	strain=CCUG 52486		100	BLGT_09285	2.4.1.4
		Bifidobacterium longum subsp. longum BBMN68	strain=BBMN68		100	BLGT_09285	2.4.1.4
		Bifidobacterium longum subsp. longum JCM 1217	strain=JCM 1217		100	BLGT_09285	2.4.1.4
		Bifidobacterium longum subsp. infantis 157F	strain=157F		100	BLGT_09285	2.4.1.4
		Bifidobacterium longum subsp. longum F8	strain=F8		100	BLGT_09285	2.4.1.4
		Bifidobacterium longum subsp. longum KACC 91563	strain=KACC 91563		100	BLGT_09285	2.4.1.4
		Bifidobacterium longum subsp. longum 2-2B	strain=2-2B		100	BLGT_09285	2.4.1.4
		Bifidobacterium longum subsp. longum 35B	strain=35B		100	BLGT_09285	2.4.1.4
		Bifidobacterium longum subsp. longum 1-6B	strain=1-6B		100	BLGT_09285	2.4.1.4
		Bifidobacterium longum subsp. longum 44B	strain=44B		100	BLGT_09285	2.4.1.4
		Bifidobacterium longum subsp. infantis ATCC 15697 = JCM 1222 = DSM 20088	strain=JCM 1222		100	BLGT_09285	2.4.1.4
		Bifidobacterium longum subsp. longum EK5	strain=EK5		100	BLGT_09285	2.4.1.4
		Bifidobacterium longum subsp. longum 17-1B	strain=17-1B		100	BLGT_09285	2.4.1.4
		Bifidobacterium longum subsp. longum 72B	strain=72B		100	BLGT_09285	2.4.1.4
		Bifidobacterium longum subsp. longum 7-1B	strain=7-1B		100	BLGT_09285	2.4.1.4
		Bifidobacterium longum subsp. longum 1-5B	strain=1-5B		100	BLGT_09285	2.4.1.4
		Bifidobacterium longum subsp. infantis EK3	strain=EK3		100	BLGT_09285	2.4.1.4
		Bifidobacterium longum subsp. longum EK13	strain=EK13		100	BLGT_09285	2.4.1.4
		Bifidobacterium longum subsp. longum	strain=LMG 13197		100	BLGT_09285	2.4.1.4
		Bifidobacterium longum subsp. longum GT15	strain=GT15		100	BLGT_09285	2.4.1.4
		Bifidobacterium longum subsp. longum	strain=VMKB44		100	BLGT_09285	2.4.1.4
		Bifidobacterium longum subsp. infantis	strain=BIC1206122787		100	BLGT_09285	2.4.1.4
		Bifidobacterium longum subsp. infantis	strain=BIC1307292462		100	BLGT_09285	2.4.1.4
		Bifidobacterium longum subsp. infantis	strain=BIC1401111250		100	BLGT_09285	2.4.1.4
		Bifidobacterium longum subsp. infantis	strain=BIC1401212621a		100	BLGT_09285	2.4.1.4
		Bifidobacterium longum subsp. infantis	strain=BIC1401212621b		100	BLGT_09285	2.4.1.4
		Bifidobacterium longum subsp. infantis	strain=BIB1401242951		100	BLGT_09285	2.4.1.4
		Bifidobacterium longum subsp. infantis	strain=BIB1401272845a		100	BLGT_09285	2.4.1.4
		Bifidobacterium longum subsp. infantis	strain=BIB1401272845b		100	BLGT_09285	2.4.1.4
		Bifidobacterium longum subsp. longum CECT 7347	strain=CECT 7347		100	BLGT_09285	2.4.1.4
		Bifidobacterium longum subsp. longum	strain=BLOI2		100	BLGT_09285	2.4.1.4
		Bifidobacterium longum subsp. infantis	strain=BT1		100	BLGT_09285	2.4.1.4
		Bifidobacterium longum subsp. longum	strain=NCIMB8809		100	BLGT_09285	2.4.1.4
		Bifidobacterium longum subsp. longum	strain=CCUG30698		100	BLGT_09285	2.4.1.4
		Bifidobacterium longum subsp. longum	strain=9		100	BLGT_09285	2.4.1.4
		Bifidobacterium longum subsp. longum	strain=7		100	BLGT_09285	2.4.1.4
		Bifidobacterium longum subsp. longum	strain=MC-42		100	BLGT_09285	2.4.1.4
		Bifidobacterium longum subsp. longum	strain=AH1206		100	BLGT_09285	2.4.1.4
		Bifidobacterium longum subsp. infantis	strain=TPY12-1		100	BLGT_09285	2.4.1.4
		Bifidobacterium longum subsp. longum	strain=296B		100	BLGT_09285	2.4.1.4
		Bifidobacterium longum subsp. longum	strain=W11		100	BLGT_09285	2.4.1.4
		Bifidobacterium longum subsp. infantis	strain=1888B		100	BLGT_09285	2.4.1.4
		Bifidobacterium longum subsp. longum	strain=DS32_3		100	BLGT_09285	2.4.1.4
		Bifidobacterium longum subsp. longum	strain=BORI		100	BLGT_09285	2.4.1.4
		Bifidobacterium longum subsp. longum	strain=VKPM Ac-1636		100	BLGT_09285	2.4.1.4
		Bifidobacterium longum subsp. longum	strain=C11A10B		100	BLGT_09285	2.4.1.4
		Bifidobacterium longum subsp. longum	strain=MCC10114		100	BLGT_09285	2.4.1.4
		Bifidobacterium longum subsp. longum	strain=MCC10113		100	BLGT_09285	2.4.1.4
		Bifidobacterium longum subsp. longum	strain=MCC10115		100	BLGT_09285	2.4.1.4
		Bifidobacterium longum subsp. longum	strain=MCC10111		100	BLGT_09285	2.4.1.4
		Bifidobacterium longum subsp. longum	strain=MCC10108		100	BLGT_09285	2.4.1.4
		Bifidobacterium longum subsp. longum	strain=MCC10101		100	BLGT_09285	2.4.1.4
		Bifidobacterium longum subsp. longum	strain=MCC10106		100	BLGT_09285	2.4.1.4
		Bifidobacterium longum subsp. longum	strain=MCC10099		100	BLGT_09285	2.4.1.4
		Bifidobacterium longum subsp. longum	strain=MCC10102		100	BLGT_09285	2.4.1.4
		Bifidobacterium longum subsp. longum	strain=MCC10107		100	BLGT_09285	2.4.1.4
		Bifidobacterium longum subsp. longum	strain=MCC10097		100	BLGT_09285	2.4.1.4
		Bifidobacterium longum subsp. longum	strain=MCC10098		100	BLGT_09285	2.4.1.4
		Bifidobacterium longum subsp. longum	strain=MCC10095		100	BLGT_09285	2.4.1.4
		Bifidobacterium longum subsp. longum	strain=MCC10093		100	BLGT_09285	2.4.1.4
		Bifidobacterium longum subsp. longum	strain=MCC10094		100	BLGT_09285	2.4.1.4
		Bifidobacterium longum subsp. longum	strain=MCC10092		1	BLGT_09285	2.4.1.4
		Bifidobacterium longum subsp. longum	strain=MCC10112		100	BLGT_09285	2.4.1.4
		Bifidobacterium longum subsp. longum	strain=MCC10116		100	BLGT_09285	2.4.1.4
		Bifidobacterium longum subsp. longum	strain=MCC10100		100	BLGT_09285	2.4.1.4
		Bifidobacterium longum subsp. longum	strain=MCC10103		100	BLGT_09285	2.4.1.4
		Bifidobacterium longum subsp. longum	strain=MCC10091		100	BLGT_09285	2.4.1.4
		Bifidobacterium longum subsp. longum	strain=MCC10090		100	BLGT_09285	2.4.1.4
		Bifidobacterium longum subsp. longum	strain=MCC10096		100	BLGT_09285	2.4.1.4
		Bifidobacterium longum subsp. longum	strain=MCC10089		100	BLGT_09285	2.4.1.4
		Bifidobacterium longum subsp. longum	strain=MCC10087		100	BLGT_09285	2.4.1.4
		Bifidobacterium longum subsp. longum	strain=MCC10086		100	BLGT_09285	2.4.1.4
		Bifidobacterium longum subsp. longum	strain=MCC10084		100	BLGT_09285	2.4.1.4
		Bifidobacterium longum subsp. longum	strain=MCC10081		100	BLGT_09285	2.4.1.4
		Bifidobacterium longum subsp. longum	strain=MCC10080		100	BLGT_09285	2.4.1.4
		Bifidobacterium longum subsp. longum	strain=MCC10078		100	BLGT_09285	2.4.1.4
		Bifidobacterium longum subsp. longum	strain=MCC10079		100	BLGT_09285	2.4.1.4
		Bifidobacterium longum subsp. longum	strain=MCC10076		100	BLGT_09285	2.4.1.4
		Bifidobacterium longum subsp. longum	strain=MCC10075		100	BLGT_09285	2.4.1.4
		Bifidobacterium longum subsp. longum	strain=MCC10073		100	BLGT_09285	2.4.1.4
		Bifidobacterium longum subsp. longum	strain=MCC10071		100	BLGT_09285	2.4.1.4
		Bifidobacterium longum subsp. longum	strain=MCC10070		100	BLGT_09285	2.4.1.4
		Bifidobacterium longum subsp. longum	strain=MCC10069		100	BLGT_09285	2.4.1.4
		Bifidobacterium longum subsp. longum	strain=MCC10068		100	BLGT_09285	2.4.1.4
		Bifidobacterium longum subsp. longum	strain=MCC10067		100	BLGT_09285	2.4.1.4
		Bifidobacterium longum subsp. longum	strain=MCC10066		100	BLGT_09285	2.4.1.4
		Bifidobacterium longum subsp. longum	strain=MCC10064		100	BLGT_09285	2.4.1.4
		Bifidobacterium longum subsp. longum	strain=MCC10062		100	BLGT_09285	2.4.1.4
		Bifidobacterium longum subsp. longum	strain=MCC10055		100	BLGT_09285	2.4.1.4
		Bifidobacterium longum subsp. longum	strain=MCC10060		100	BLGT_09285	2.4.1.4
		Bifidobacterium longum subsp. longum	strain=MCC10056		100	BLGT_09285	2.4.1.4
		Bifidobacterium longum subsp. longum	strain=MCC10053		100	BLGT_09285	2.4.1.4
		Bifidobacterium longum subsp. longum	strain=MCC10052		100	BLGT_09285	2.4.1.4
		Bifidobacterium longum subsp. longum	strain=MCC10050		100	BLGT_09285	2.4.1.4
		Bifidobacterium longum subsp. longum	strain=MCC10048		100	BLGT_09285	2.4.1.4
		Bifidobacterium longum subsp. longum	strain=MCC10046		100	BLGT_09285	2.4.1.4
		Bifidobacterium longum subsp. longum	strain=MCC10045		1	BLGT_09285	2.4.1.4
		Bifidobacterium longum subsp. longum	strain=MCC10043		100	BLGT_09285	2.4.1.4
		Bifidobacterium longum subsp. longum	strain=MCC10044		100	BLGT_09285	2.4.1.4
		Bifidobacterium longum subsp. longum	strain=MCC10042		100	BLGT_09285	2.4.1.4
		Bifidobacterium longum subsp. longum	strain=MCC10041		100	BLGT_09285	2.4.1.4
		Bifidobacterium longum subsp. longum	strain=MCC10035		1	BLGT_09285	2.4.1.4
		Bifidobacterium longum subsp. longum	strain=MCC10036		100	BLGT_09285	2.4.1.4
		Bifidobacterium longum subsp. longum	strain=MCC10034		100	BLGT_09285	2.4.1.4
		Bifidobacterium longum subsp. longum	strain=MCC10033		100	BLGT_09285	2.4.1.4
		Bifidobacterium longum subsp. longum	strain=MCC10031		1	BLGT_09285	2.4.1.4
		Bifidobacterium longum subsp. longum	strain=MCC10029		100	BLGT_09285	2.4.1.4
		Bifidobacterium longum subsp. longum	strain=MCC10025		100	BLGT_09285	2.4.1.4
		Bifidobacterium longum subsp. longum	strain=MCC10023		100	BLGT_09285	2.4.1.4
		Bifidobacterium longum subsp. longum	strain=MCC10021		100	BLGT_09285	2.4.1.4
		Bifidobacterium longum subsp. longum	strain=MCC10022		100	BLGT_09285	2.4.1.4
		Bifidobacterium longum subsp. longum	strain=MCC10018		1	BLGT_09285	2.4.1.4
		Bifidobacterium longum subsp. longum	strain=MCC10015		100	BLGT_09285	2.4.1.4
		Bifidobacterium longum subsp. longum	strain=MCC10017		100	BLGT_09285	2.4.1.4
		Bifidobacterium longum subsp. longum	strain=MCC10014		100	BLGT_09285	2.4.1.4
		Bifidobacterium longum subsp. longum	strain=MCC10012		100	BLGT_09285	2.4.1.4
		Bifidobacterium longum subsp. longum	strain=MCC10010		100	BLGT_09285	2.4.1.4
		Bifidobacterium longum subsp. longum	strain=MCC10008		100	BLGT_09285	2.4.1.4
		Bifidobacterium longum subsp. longum	strain=MCC10007		100	BLGT_09285	2.4.1.4
		Bifidobacterium longum subsp. longum	strain=MCC10004		100	BLGT_09285	2.4.1.4
		Bifidobacterium longum subsp. longum	strain=MCC10003		100	BLGT_09285	2.4.1.4
		Bifidobacterium longum subsp. longum	strain=MCC10085		100	BLGT_09285	2.4.1.4
		Bifidobacterium longum subsp. longum	strain=MCC10083		100	BLGT_09285	2.4.1.4
		Bifidobacterium longum subsp. longum	strain=MCC10077		100	BLGT_09285	2.4.1.4
		Bifidobacterium longum subsp. longum	strain=MCC10074		100	BLGT_09285	2.4.1.4
		Bifidobacterium longum subsp. longum	strain=MCC10072		100	BLGT_09285	2.4.1.4
		Bifidobacterium longum subsp. longum	strain=MCC10058		100	BLGT_09285	2.4.1.4
		Bifidobacterium longum subsp. longum	strain=MCC10059		100	BLGT_09285	2.4.1.4
		Bifidobacterium longum subsp. longum	strain=MCC10054		100	BLGT_09285	2.4.1.4
		Bifidobacterium longum subsp. longum	strain=MCC10057		100	BLGT_09285	2.4.1.4
		Bifidobacterium longum subsp. longum	strain=MCC10051		100	BLGT_09285	2.4.1.4
		Bifidobacterium longum subsp. longum	strain=MCC10047		100	BLGT_09285	2.4.1.4
		Bifidobacterium longum subsp. longum	strain=MCC10039		100	BLGT_09285	2.4.1.4
		Bifidobacterium longum subsp. longum	strain=MCC10040		100	BLGT_09285	2.4.1.4
		Bifidobacterium longum subsp. longum	strain=MCC10030		100	BLGT_09285	2.4.1.4
		Bifidobacterium longum subsp. longum	strain=MCC10038		100	BLGT_09285	2.4.1.4
		Bifidobacterium longum subsp. longum	strain=MCC10028		100	BLGT_09285	2.4.1.4
		Bifidobacterium longum subsp. longum	strain=MCC10019		100	BLGT_09285	2.4.1.4
		Bifidobacterium longum subsp. longum	strain=MCC10027		100	BLGT_09285	2.4.1.4
		Bifidobacterium longum subsp. longum	strain=MCC10016		100	BLGT_09285	2.4.1.4
		Bifidobacterium longum subsp. longum	strain=MCC10011		100	BLGT_09285	2.4.1.4
		Bifidobacterium longum subsp. longum	strain=MCC10009		100	BLGT_09285	2.4.1.4
		Bifidobacterium longum subsp. longum	strain=MCC10006		100	BLGT_09285	2.4.1.4
		Bifidobacterium longum subsp. longum	strain=MCC10002		100	BLGT_09285	2.4.1.4
		Bifidobacterium longum subsp. longum	strain=MCC10212		100	BLGT_09285	2.4.1.4
		Bifidobacterium longum subsp. longum	strain=MCC10127		100	BLGT_09285	2.4.1.4
		Bifidobacterium longum subsp. longum	strain=MCC10130		100	BLGT_09285	2.4.1.4
		Bifidobacterium longum subsp. longum	strain=MCC10126		100	BLGT_09285	2.4.1.4
		Bifidobacterium longum subsp. longum	strain=MCC10124		1	BLGT_09285	2.4.1.4
		Bifidobacterium longum subsp. longum	strain=MCC10121		100	BLGT_09285	2.4.1.4
		Bifidobacterium longum subsp. longum	strain=MCC10118		100	BLGT_09285	2.4.1.4
		Bifidobacterium longum subsp. longum	strain=MCC10120		100	BLGT_09285	2.4.1.4
		Bifidobacterium longum subsp. longum	strain=MCC10117		100	BLGT_09285	2.4.1.4
		Bifidobacterium longum subsp. longum	strain=MCC10129		100	BLGT_09285	2.4.1.4
		Bifidobacterium longum subsp. longum	strain=MCC10128		100	BLGT_09285	2.4.1.4
		Bifidobacterium longum subsp. longum	strain=MCC10125		1	BLGT_09285	2.4.1.4
		Bifidobacterium longum subsp. longum	strain=MCC10123		100	BLGT_09285	2.4.1.4
		Bifidobacterium longum subsp. longum	strain=MCC10122		100	BLGT_09285	2.4.1.4
		Bifidobacterium longum subsp. longum	strain=MCC10119		100	BLGT_09285	2.4.1.4
		Bifidobacterium longum subsp. infantis	strain=UBBI-01		100	BLGT_09285	2.4.1.4
		Bifidobacterium longum subsp. infantis	strain=Bi-26		100	BLGT_09285	2.4.1.4
		Bifidobacterium longum subsp. longum	strain=CR15		100	BLGT_09285	2.4.1.4
		Bifidobacterium longum subsp. infantis	strain=BIO5478		100	BLGT_09285	2.4.1.4
		Bifidobacterium longum subsp. infantis	strain=NCTC13219		100	BLGT_09285	2.4.1.4
		Bifidobacterium longum subsp. infantis	strain=NCTC11817		100	BLGT_09285	2.4.1.4
		Bifidobacterium longum subsp. infantis		B.longum_ssp_infantis_4	100	BLGT_09285	2.4.1.4
		Bifidobacterium longum subsp. infantis		B.longum_ssp_infantis_6	100	BLGT_09285	2.4.1.4
		Bifidobacterium longum subsp. infantis		Bifidobacterium_longum_subsp_infantis_JG_Bg463	100	BLGT_09285	2.4.1.4
		Bifidobacterium longum subsp. infantis		Bifidobacterium_longum_subsp_infantis_JG_Bg463	100	BLGT_09285	2.4.1.4

## Sheet: GH79
			Strain name	Instraspecific name	Isolate	Homology	Gen name	Glycosidase
			Bifidobacterium longum subsp. longum ATCC 55813	strain=ATCC 55813		1	BLJ_0623	3.2.1.31
			Bifidobacterium longum subsp. infantis ATCC 15697 = JCM 1222 = DSM 20088	strain=ATCC 15697		100	BLJ_0623	3.2.1.31
			Bifidobacterium longum subsp. longum JDM301	strain=JDM301		100	BLJ_0623	3.2.1.31
			Bifidobacterium longum subsp. infantis CCUG 52486	strain=CCUG 52486		1	BLJ_0623	3.2.1.31
			Bifidobacterium longum subsp. longum BBMN68	strain=BBMN68		1	BLJ_0623	3.2.1.31
			Bifidobacterium longum subsp. longum JCM 1217	strain=JCM 1217		1	BLJ_0623	3.2.1.31
			Bifidobacterium longum subsp. infantis 157F	strain=157F		1	BLJ_0623	3.2.1.31
			Bifidobacterium longum subsp. longum F8	strain=F8		1	BLJ_0623	3.2.1.31
			Bifidobacterium longum subsp. longum KACC 91563	strain=KACC 91563		1	BLJ_0623	3.2.1.31
			Bifidobacterium longum subsp. longum 2-2B	strain=2-2B		1	BLJ_0623	3.2.1.31
			Bifidobacterium longum subsp. longum 35B	strain=35B		1	BLJ_0623	3.2.1.31
			Bifidobacterium longum subsp. longum 1-6B	strain=1-6B		1	BLJ_0623	3.2.1.31
			Bifidobacterium longum subsp. longum 44B	strain=44B		1	BLJ_0623	3.2.1.31
			Bifidobacterium longum subsp. infantis ATCC 15697 = JCM 1222 = DSM 20088	strain=JCM 1222		1	BLJ_0623	3.2.1.31
			Bifidobacterium longum subsp. longum EK5	strain=EK5		1	BLJ_0623	3.2.1.31
			Bifidobacterium longum subsp. longum 17-1B	strain=17-1B		1	BLJ_0623	3.2.1.31
			Bifidobacterium longum subsp. longum 72B	strain=72B		1	BLJ_0623	3.2.1.31
			Bifidobacterium longum subsp. longum 7-1B	strain=7-1B		1	BLJ_0623	3.2.1.31
			Bifidobacterium longum subsp. longum 1-5B	strain=1-5B		1	BLJ_0623	3.2.1.31
			Bifidobacterium longum subsp. infantis EK3	strain=EK3		1	BLJ_0623	3.2.1.31
			Bifidobacterium longum subsp. longum EK13	strain=EK13		1	BLJ_0623	3.2.1.31
			Bifidobacterium longum subsp. longum	strain=LMG 13197		1	BLJ_0623	3.2.1.31
			Bifidobacterium longum subsp. longum GT15	strain=GT15		1	BLJ_0623	3.2.1.31
			Bifidobacterium longum subsp. longum	strain=VMKB44		1	BLJ_0623	3.2.1.31
			Bifidobacterium longum subsp. infantis	strain=BIC1206122787		1	BLJ_0623	3.2.1.31
			Bifidobacterium longum subsp. infantis	strain=BIC1307292462		1	BLJ_0623	3.2.1.31
			Bifidobacterium longum subsp. infantis	strain=BIC1401111250		1	BLJ_0623	3.2.1.31
			Bifidobacterium longum subsp. infantis	strain=BIC1401212621a		1	BLJ_0623	3.2.1.31
			Bifidobacterium longum subsp. infantis	strain=BIC1401212621b		1	BLJ_0623	3.2.1.31
			Bifidobacterium longum subsp. infantis	strain=BIB1401242951		1	BLJ_0623	3.2.1.31
			Bifidobacterium longum subsp. infantis	strain=BIB1401272845a		1	BLJ_0623	3.2.1.31
			Bifidobacterium longum subsp. infantis	strain=BIB1401272845b		1	BLJ_0623	3.2.1.31
			Bifidobacterium longum subsp. longum CECT 7347	strain=CECT 7347		1	BLJ_0623	3.2.1.31
			Bifidobacterium longum subsp. longum	strain=BLOI2		1	BLJ_0623	3.2.1.31
			Bifidobacterium longum subsp. infantis	strain=BT1		1	BLJ_0623	3.2.1.31
			Bifidobacterium longum subsp. longum	strain=NCIMB8809		1	BLJ_0623	3.2.1.31
			Bifidobacterium longum subsp. longum	strain=CCUG30698		1	BLJ_0623	3.2.1.31
			Bifidobacterium longum subsp. longum	strain=9		1	BLJ_0623	3.2.1.31
			Bifidobacterium longum subsp. longum	strain=7		1	BLJ_0623	3.2.1.31
			Bifidobacterium longum subsp. longum	strain=MC-42		1	BLJ_0623	3.2.1.31
			Bifidobacterium longum subsp. longum	strain=AH1206		1	BLJ_0623	3.2.1.31
			Bifidobacterium longum subsp. infantis	strain=TPY12-1		1	BLJ_0623	3.2.1.31
			Bifidobacterium longum subsp. longum	strain=296B		1	BLJ_0623	3.2.1.31
			Bifidobacterium longum subsp. longum	strain=W11		1	BLJ_0623	3.2.1.31
			Bifidobacterium longum subsp. infantis	strain=1888B		1	BLJ_0623	3.2.1.31
			Bifidobacterium longum subsp. longum	strain=DS32_3		1	BLJ_0623	3.2.1.31
			Bifidobacterium longum subsp. longum	strain=BORI		1	BLJ_0623	3.2.1.31
			Bifidobacterium longum subsp. longum	strain=VKPM Ac-1636		1	BLJ_0623	3.2.1.31
			Bifidobacterium longum subsp. longum	strain=C11A10B		1	BLJ_0623	3.2.1.31
			Bifidobacterium longum subsp. longum	strain=MCC10114		1	BLJ_0623	3.2.1.31
			Bifidobacterium longum subsp. longum	strain=MCC10113		1	BLJ_0623	3.2.1.31
			Bifidobacterium longum subsp. longum	strain=MCC10115		1	BLJ_0623	3.2.1.31
			Bifidobacterium longum subsp. longum	strain=MCC10111		1	BLJ_0623	3.2.1.31
			Bifidobacterium longum subsp. longum	strain=MCC10108		1	BLJ_0623	3.2.1.31
			Bifidobacterium longum subsp. longum	strain=MCC10101		1	BLJ_0623	3.2.1.31
			Bifidobacterium longum subsp. longum	strain=MCC10106		1	BLJ_0623	3.2.1.31
			Bifidobacterium longum subsp. longum	strain=MCC10099		1	BLJ_0623	3.2.1.31
			Bifidobacterium longum subsp. longum	strain=MCC10102		1	BLJ_0623	3.2.1.31
			Bifidobacterium longum subsp. longum	strain=MCC10107		1	BLJ_0623	3.2.1.31
			Bifidobacterium longum subsp. longum	strain=MCC10097		1	BLJ_0623	3.2.1.31
			Bifidobacterium longum subsp. longum	strain=MCC10098		1	BLJ_0623	3.2.1.31
			Bifidobacterium longum subsp. longum	strain=MCC10095		1	BLJ_0623	3.2.1.31
			Bifidobacterium longum subsp. longum	strain=MCC10093		1	BLJ_0623	3.2.1.31
			Bifidobacterium longum subsp. longum	strain=MCC10094		1	BLJ_0623	3.2.1.31
			Bifidobacterium longum subsp. longum	strain=MCC10092		1	BLJ_0623	3.2.1.31
			Bifidobacterium longum subsp. longum	strain=MCC10112		1	BLJ_0623	3.2.1.31
			Bifidobacterium longum subsp. longum	strain=MCC10116		1	BLJ_0623	3.2.1.31
			Bifidobacterium longum subsp. longum	strain=MCC10100		1	BLJ_0623	3.2.1.31
			Bifidobacterium longum subsp. longum	strain=MCC10103		1	BLJ_0623	3.2.1.31
			Bifidobacterium longum subsp. longum	strain=MCC10091		1	BLJ_0623	3.2.1.31
			Bifidobacterium longum subsp. longum	strain=MCC10090		1	BLJ_0623	3.2.1.31
			Bifidobacterium longum subsp. longum	strain=MCC10096		1	BLJ_0623	3.2.1.31
			Bifidobacterium longum subsp. longum	strain=MCC10089		1	BLJ_0623	3.2.1.31
			Bifidobacterium longum subsp. longum	strain=MCC10087		1	BLJ_0623	3.2.1.31
			Bifidobacterium longum subsp. longum	strain=MCC10086		1	BLJ_0623	3.2.1.31
			Bifidobacterium longum subsp. longum	strain=MCC10084		1	BLJ_0623	3.2.1.31
			Bifidobacterium longum subsp. longum	strain=MCC10081		1	BLJ_0623	3.2.1.31
			Bifidobacterium longum subsp. longum	strain=MCC10080		1	BLJ_0623	3.2.1.31
			Bifidobacterium longum subsp. longum	strain=MCC10078		1	BLJ_0623	3.2.1.31
			Bifidobacterium longum subsp. longum	strain=MCC10079		1	BLJ_0623	3.2.1.31
			Bifidobacterium longum subsp. longum	strain=MCC10076		1	BLJ_0623	3.2.1.31
			Bifidobacterium longum subsp. longum	strain=MCC10075		1	BLJ_0623	3.2.1.31
			Bifidobacterium longum subsp. longum	strain=MCC10073		1	BLJ_0623	3.2.1.31
			Bifidobacterium longum subsp. longum	strain=MCC10071		1	BLJ_0623	3.2.1.31
			Bifidobacterium longum subsp. longum	strain=MCC10070		1	BLJ_0623	3.2.1.31
			Bifidobacterium longum subsp. longum	strain=MCC10069		1	BLJ_0623	3.2.1.31
			Bifidobacterium longum subsp. longum	strain=MCC10068		1	BLJ_0623	3.2.1.31
			Bifidobacterium longum subsp. longum	strain=MCC10067		1	BLJ_0623	3.2.1.31
			Bifidobacterium longum subsp. longum	strain=MCC10066		1	BLJ_0623	3.2.1.31
			Bifidobacterium longum subsp. longum	strain=MCC10064		1	BLJ_0623	3.2.1.31
			Bifidobacterium longum subsp. longum	strain=MCC10062		1	BLJ_0623	3.2.1.31
			Bifidobacterium longum subsp. longum	strain=MCC10055		1	BLJ_0623	3.2.1.31
			Bifidobacterium longum subsp. longum	strain=MCC10060		1	BLJ_0623	3.2.1.31
			Bifidobacterium longum subsp. longum	strain=MCC10056		1	BLJ_0623	3.2.1.31
			Bifidobacterium longum subsp. longum	strain=MCC10053		1	BLJ_0623	3.2.1.31
			Bifidobacterium longum subsp. longum	strain=MCC10052		1	BLJ_0623	3.2.1.31
			Bifidobacterium longum subsp. longum	strain=MCC10050		1	BLJ_0623	3.2.1.31
			Bifidobacterium longum subsp. longum	strain=MCC10048		1	BLJ_0623	3.2.1.31
			Bifidobacterium longum subsp. longum	strain=MCC10046		1	BLJ_0623	3.2.1.31
			Bifidobacterium longum subsp. longum	strain=MCC10045		1	BLJ_0623	3.2.1.31
			Bifidobacterium longum subsp. longum	strain=MCC10043		1	BLJ_0623	3.2.1.31
			Bifidobacterium longum subsp. longum	strain=MCC10044		1	BLJ_0623	3.2.1.31
			Bifidobacterium longum subsp. longum	strain=MCC10042		1	BLJ_0623	3.2.1.31
			Bifidobacterium longum subsp. longum	strain=MCC10041		1	BLJ_0623	3.2.1.31
			Bifidobacterium longum subsp. longum	strain=MCC10035		1	BLJ_0623	3.2.1.31
			Bifidobacterium longum subsp. longum	strain=MCC10036		1	BLJ_0623	3.2.1.31
			Bifidobacterium longum subsp. longum	strain=MCC10034		1	BLJ_0623	3.2.1.31
			Bifidobacterium longum subsp. longum	strain=MCC10033		1	BLJ_0623	3.2.1.31
			Bifidobacterium longum subsp. longum	strain=MCC10031		1	BLJ_0623	3.2.1.31
			Bifidobacterium longum subsp. longum	strain=MCC10029		1	BLJ_0623	3.2.1.31
			Bifidobacterium longum subsp. longum	strain=MCC10025		100	BLJ_0623	3.2.1.31
			Bifidobacterium longum subsp. longum	strain=MCC10023		1	BLJ_0623	3.2.1.31
			Bifidobacterium longum subsp. longum	strain=MCC10021		1	BLJ_0623	3.2.1.31
			Bifidobacterium longum subsp. longum	strain=MCC10022		1	BLJ_0623	3.2.1.31
			Bifidobacterium longum subsp. longum	strain=MCC10018		1	BLJ_0623	3.2.1.31
			Bifidobacterium longum subsp. longum	strain=MCC10015		1	BLJ_0623	3.2.1.31
			Bifidobacterium longum subsp. longum	strain=MCC10017		1	BLJ_0623	3.2.1.31
			Bifidobacterium longum subsp. longum	strain=MCC10014		1	BLJ_0623	3.2.1.31
			Bifidobacterium longum subsp. longum	strain=MCC10012		1	BLJ_0623	3.2.1.31
			Bifidobacterium longum subsp. longum	strain=MCC10010		1	BLJ_0623	3.2.1.31
			Bifidobacterium longum subsp. longum	strain=MCC10008		1	BLJ_0623	3.2.1.31
			Bifidobacterium longum subsp. longum	strain=MCC10007		1	BLJ_0623	3.2.1.31
			Bifidobacterium longum subsp. longum	strain=MCC10004		1	BLJ_0623	3.2.1.31
			Bifidobacterium longum subsp. longum	strain=MCC10003		1	BLJ_0623	3.2.1.31
			Bifidobacterium longum subsp. longum	strain=MCC10085		1	BLJ_0623	3.2.1.31
			Bifidobacterium longum subsp. longum	strain=MCC10083		1	BLJ_0623	3.2.1.31
			Bifidobacterium longum subsp. longum	strain=MCC10077		1	BLJ_0623	3.2.1.31
			Bifidobacterium longum subsp. longum	strain=MCC10074		1	BLJ_0623	3.2.1.31
			Bifidobacterium longum subsp. longum	strain=MCC10072		1	BLJ_0623	3.2.1.31
			Bifidobacterium longum subsp. longum	strain=MCC10058		1	BLJ_0623	3.2.1.31
			Bifidobacterium longum subsp. longum	strain=MCC10059		1	BLJ_0623	3.2.1.31
			Bifidobacterium longum subsp. longum	strain=MCC10054		1	BLJ_0623	3.2.1.31
			Bifidobacterium longum subsp. longum	strain=MCC10057		1	BLJ_0623	3.2.1.31
			Bifidobacterium longum subsp. longum	strain=MCC10051		1	BLJ_0623	3.2.1.31
			Bifidobacterium longum subsp. longum	strain=MCC10047		1	BLJ_0623	3.2.1.31
			Bifidobacterium longum subsp. longum	strain=MCC10039		1	BLJ_0623	3.2.1.31
			Bifidobacterium longum subsp. longum	strain=MCC10040		1	BLJ_0623	3.2.1.31
			Bifidobacterium longum subsp. longum	strain=MCC10030		1	BLJ_0623	3.2.1.31
			Bifidobacterium longum subsp. longum	strain=MCC10038		1	BLJ_0623	3.2.1.31
			Bifidobacterium longum subsp. longum	strain=MCC10028		1	BLJ_0623	3.2.1.31
			Bifidobacterium longum subsp. longum	strain=MCC10019		1	BLJ_0623	3.2.1.31
			Bifidobacterium longum subsp. longum	strain=MCC10027		1	BLJ_0623	3.2.1.31
			Bifidobacterium longum subsp. longum	strain=MCC10016		1	BLJ_0623	3.2.1.31
			Bifidobacterium longum subsp. longum	strain=MCC10011		1	BLJ_0623	3.2.1.31
			Bifidobacterium longum subsp. longum	strain=MCC10009		1	BLJ_0623	3.2.1.31
			Bifidobacterium longum subsp. longum	strain=MCC10006		1	BLJ_0623	3.2.1.31
			Bifidobacterium longum subsp. longum	strain=MCC10002		100	BLJ_0623	3.2.1.31
			Bifidobacterium longum subsp. longum	strain=MCC10212		1	BLJ_0623	3.2.1.31
			Bifidobacterium longum subsp. longum	strain=MCC10127		1	BLJ_0623	3.2.1.31
			Bifidobacterium longum subsp. longum	strain=MCC10130		1	BLJ_0623	3.2.1.31
			Bifidobacterium longum subsp. longum	strain=MCC10126		1	BLJ_0623	3.2.1.31
			Bifidobacterium longum subsp. longum	strain=MCC10124		1	BLJ_0623	3.2.1.31
			Bifidobacterium longum subsp. longum	strain=MCC10121		1	BLJ_0623	3.2.1.31
			Bifidobacterium longum subsp. longum	strain=MCC10118		1	BLJ_0623	3.2.1.31
			Bifidobacterium longum subsp. longum	strain=MCC10120		1	BLJ_0623	3.2.1.31
			Bifidobacterium longum subsp. longum	strain=MCC10117		1	BLJ_0623	3.2.1.31
			Bifidobacterium longum subsp. longum	strain=MCC10129		1	BLJ_0623	3.2.1.31
			Bifidobacterium longum subsp. longum	strain=MCC10128		1	BLJ_0623	3.2.1.31
			Bifidobacterium longum subsp. longum	strain=MCC10125		1	BLJ_0623	3.2.1.31
			Bifidobacterium longum subsp. longum	strain=MCC10123		1	BLJ_0623	3.2.1.31
			Bifidobacterium longum subsp. longum	strain=MCC10122		1	BLJ_0623	3.2.1.31
			Bifidobacterium longum subsp. longum	strain=MCC10119		1	BLJ_0623	3.2.1.31
			Bifidobacterium longum subsp. infantis	strain=UBBI-01		1	BLJ_0623	3.2.1.31
			Bifidobacterium longum subsp. infantis	strain=Bi-26		1	BLJ_0623	3.2.1.31
			Bifidobacterium longum subsp. longum	strain=CR15		1	BLJ_0623	3.2.1.31
			Bifidobacterium longum subsp. infantis	strain=BIO5478		1	BLJ_0623	3.2.1.31
			Bifidobacterium longum subsp. infantis	strain=NCTC13219		1	BLJ_0623	3.2.1.31
			Bifidobacterium longum subsp. infantis	strain=NCTC11817		1	BLJ_0623	3.2.1.31
			Bifidobacterium longum subsp. infantis		B.longum_ssp_infantis_4	1	BLJ_0623	3.2.1.31
			Bifidobacterium longum subsp. infantis		B.longum_ssp_infantis_6	1	BLJ_0623	3.2.1.31
			Bifidobacterium longum subsp. infantis		Bifidobacterium_longum_subsp_infantis_JG_Bg463	1	BLJ_0623	3.2.1.31
			Bifidobacterium longum subsp. infantis		Bifidobacterium_longum_subsp_infantis_JG_Bg463	1	BLJ_0623	3.2.1.31
			Bifidobacterium longum subsp. longum ATCC 55813	strain=ATCC 55813		1	BLLJ_0536	3.2.1.31
			Bifidobacterium longum subsp. infantis ATCC 15697 = JCM 1222 = DSM 20088	strain=ATCC 15697		1	BLLJ_0536	3.2.1.31
			Bifidobacterium longum subsp. longum JDM301	strain=JDM301		1	BLLJ_0536	3.2.1.31
			Bifidobacterium longum subsp. infantis CCUG 52486	strain=CCUG 52486		1	BLLJ_0536	3.2.1.31
			Bifidobacterium longum subsp. longum BBMN68	strain=BBMN68		1	BLLJ_0536	3.2.1.31
			Bifidobacterium longum subsp. longum JCM 1217	strain=JCM 1217		100	BLLJ_0536	3.2.1.31
			Bifidobacterium longum subsp. infantis 157F	strain=157F		1	BLLJ_0536	3.2.1.31
			Bifidobacterium longum subsp. longum F8	strain=F8		1	BLLJ_0536	3.2.1.31
			Bifidobacterium longum subsp. longum KACC 91563	strain=KACC 91563		1	BLLJ_0536	3.2.1.31
			Bifidobacterium longum subsp. longum 2-2B	strain=2-2B		1	BLLJ_0536	3.2.1.31
			Bifidobacterium longum subsp. longum 35B	strain=35B		1	BLLJ_0536	3.2.1.31
			Bifidobacterium longum subsp. longum 1-6B	strain=1-6B		1	BLLJ_0536	3.2.1.31
			Bifidobacterium longum subsp. longum 44B	strain=44B		1	BLLJ_0536	3.2.1.31
			Bifidobacterium longum subsp. infantis ATCC 15697 = JCM 1222 = DSM 20088	strain=JCM 1222		1	BLLJ_0536	3.2.1.31
			Bifidobacterium longum subsp. longum EK5	strain=EK5		1	BLLJ_0536	3.2.1.31
			Bifidobacterium longum subsp. longum 17-1B	strain=17-1B		1	BLLJ_0536	3.2.1.31
			Bifidobacterium longum subsp. longum 72B	strain=72B		1	BLLJ_0536	3.2.1.31
			Bifidobacterium longum subsp. longum 7-1B	strain=7-1B		1	BLLJ_0536	3.2.1.31
			Bifidobacterium longum subsp. longum 1-5B	strain=1-5B		1	BLLJ_0536	3.2.1.31
			Bifidobacterium longum subsp. infantis EK3	strain=EK3		1	BLLJ_0536	3.2.1.31
			Bifidobacterium longum subsp. longum EK13	strain=EK13		1	BLLJ_0536	3.2.1.31
			Bifidobacterium longum subsp. longum	strain=LMG 13197		100	BLLJ_0536	3.2.1.31
			Bifidobacterium longum subsp. longum GT15	strain=GT15		1	BLLJ_0536	3.2.1.31
			Bifidobacterium longum subsp. longum	strain=VMKB44		1	BLLJ_0536	3.2.1.31
			Bifidobacterium longum subsp. infantis	strain=BIC1206122787		1	BLLJ_0536	3.2.1.31
			Bifidobacterium longum subsp. infantis	strain=BIC1307292462		1	BLLJ_0536	3.2.1.31
			Bifidobacterium longum subsp. infantis	strain=BIC1401111250		1	BLLJ_0536	3.2.1.31
			Bifidobacterium longum subsp. infantis	strain=BIC1401212621a		1	BLLJ_0536	3.2.1.31
			Bifidobacterium longum subsp. infantis	strain=BIC1401212621b		1	BLLJ_0536	3.2.1.31
			Bifidobacterium longum subsp. infantis	strain=BIB1401242951		1	BLLJ_0536	3.2.1.31
			Bifidobacterium longum subsp. infantis	strain=BIB1401272845a		1	BLLJ_0536	3.2.1.31
			Bifidobacterium longum subsp. infantis	strain=BIB1401272845b		1	BLLJ_0536	3.2.1.31
			Bifidobacterium longum subsp. longum CECT 7347	strain=CECT 7347		1	BLLJ_0536	3.2.1.31
			Bifidobacterium longum subsp. longum	strain=BLOI2		1	BLLJ_0536	3.2.1.31
			Bifidobacterium longum subsp. infantis	strain=BT1		1	BLLJ_0536	3.2.1.31
			Bifidobacterium longum subsp. longum	strain=NCIMB8809		100	BLLJ_0536	3.2.1.31
			Bifidobacterium longum subsp. longum	strain=CCUG30698		1	BLLJ_0536	3.2.1.31
			Bifidobacterium longum subsp. longum	strain=9		1	BLLJ_0536	3.2.1.31
			Bifidobacterium longum subsp. longum	strain=7		1	BLLJ_0536	3.2.1.31
			Bifidobacterium longum subsp. longum	strain=MC-42		1	BLLJ_0536	3.2.1.31
			Bifidobacterium longum subsp. longum	strain=AH1206		1	BLLJ_0536	3.2.1.31
			Bifidobacterium longum subsp. infantis	strain=TPY12-1		1	BLLJ_0536	3.2.1.31
			Bifidobacterium longum subsp. longum	strain=296B		100	BLLJ_0536	3.2.1.31
			Bifidobacterium longum subsp. longum	strain=W11		1	BLLJ_0536	3.2.1.31
			Bifidobacterium longum subsp. infantis	strain=1888B		1	BLLJ_0536	3.2.1.31
			Bifidobacterium longum subsp. longum	strain=DS32_3		100	BLLJ_0536	3.2.1.31
			Bifidobacterium longum subsp. longum	strain=BORI		1	BLLJ_0536	3.2.1.31
			Bifidobacterium longum subsp. longum	strain=VKPM Ac-1636		1	BLLJ_0536	3.2.1.31
			Bifidobacterium longum subsp. longum	strain=C11A10B		1	BLLJ_0536	3.2.1.31
			Bifidobacterium longum subsp. longum	strain=MCC10114		1	BLLJ_0536	3.2.1.31
			Bifidobacterium longum subsp. longum	strain=MCC10113		1	BLLJ_0536	3.2.1.31
			Bifidobacterium longum subsp. longum	strain=MCC10115		1	BLLJ_0536	3.2.1.31
			Bifidobacterium longum subsp. longum	strain=MCC10111		1	BLLJ_0536	3.2.1.31
			Bifidobacterium longum subsp. longum	strain=MCC10108		1	BLLJ_0536	3.2.1.31
			Bifidobacterium longum subsp. longum	strain=MCC10101		100	BLLJ_0536	3.2.1.31
			Bifidobacterium longum subsp. longum	strain=MCC10106		1	BLLJ_0536	3.2.1.31
			Bifidobacterium longum subsp. longum	strain=MCC10099		100	BLLJ_0536	3.2.1.31
			Bifidobacterium longum subsp. longum	strain=MCC10102		100	BLLJ_0536	3.2.1.31
			Bifidobacterium longum subsp. longum	strain=MCC10107		1	BLLJ_0536	3.2.1.31
			Bifidobacterium longum subsp. longum	strain=MCC10097		1	BLLJ_0536	3.2.1.31
			Bifidobacterium longum subsp. longum	strain=MCC10098		1	BLLJ_0536	3.2.1.31
			Bifidobacterium longum subsp. longum	strain=MCC10095		1	BLLJ_0536	3.2.1.31
			Bifidobacterium longum subsp. longum	strain=MCC10093		100	BLLJ_0536	3.2.1.31
			Bifidobacterium longum subsp. longum	strain=MCC10094		100	BLLJ_0536	3.2.1.31
			Bifidobacterium longum subsp. longum	strain=MCC10092		100	BLLJ_0536	3.2.1.31
			Bifidobacterium longum subsp. longum	strain=MCC10112		1	BLLJ_0536	3.2.1.31
			Bifidobacterium longum subsp. longum	strain=MCC10116		100	BLLJ_0536	3.2.1.31
			Bifidobacterium longum subsp. longum	strain=MCC10100		100	BLLJ_0536	3.2.1.31
			Bifidobacterium longum subsp. longum	strain=MCC10103		100	BLLJ_0536	3.2.1.31
			Bifidobacterium longum subsp. longum	strain=MCC10091		1	BLLJ_0536	3.2.1.31
			Bifidobacterium longum subsp. longum	strain=MCC10090		1	BLLJ_0536	3.2.1.31
			Bifidobacterium longum subsp. longum	strain=MCC10096		1	BLLJ_0536	3.2.1.31
			Bifidobacterium longum subsp. longum	strain=MCC10089		1	BLLJ_0536	3.2.1.31
			Bifidobacterium longum subsp. longum	strain=MCC10087		100	BLLJ_0536	3.2.1.31
			Bifidobacterium longum subsp. longum	strain=MCC10086		1	BLLJ_0536	3.2.1.31
			Bifidobacterium longum subsp. longum	strain=MCC10084		100	BLLJ_0536	3.2.1.31
			Bifidobacterium longum subsp. longum	strain=MCC10081		1	BLLJ_0536	3.2.1.31
			Bifidobacterium longum subsp. longum	strain=MCC10080		100	BLLJ_0536	3.2.1.31
			Bifidobacterium longum subsp. longum	strain=MCC10078		1	BLLJ_0536	3.2.1.31
			Bifidobacterium longum subsp. longum	strain=MCC10079		1	BLLJ_0536	3.2.1.31
			Bifidobacterium longum subsp. longum	strain=MCC10076		100	BLLJ_0536	3.2.1.31
			Bifidobacterium longum subsp. longum	strain=MCC10075		1	BLLJ_0536	3.2.1.31
			Bifidobacterium longum subsp. longum	strain=MCC10073		1	BLLJ_0536	3.2.1.31
			Bifidobacterium longum subsp. longum	strain=MCC10071		1	BLLJ_0536	3.2.1.31
			Bifidobacterium longum subsp. longum	strain=MCC10070		1	BLLJ_0536	3.2.1.31
			Bifidobacterium longum subsp. longum	strain=MCC10069		1	BLLJ_0536	3.2.1.31
			Bifidobacterium longum subsp. longum	strain=MCC10068		1	BLLJ_0536	3.2.1.31
			Bifidobacterium longum subsp. longum	strain=MCC10067		1	BLLJ_0536	3.2.1.31
			Bifidobacterium longum subsp. longum	strain=MCC10066		1	BLLJ_0536	3.2.1.31
			Bifidobacterium longum subsp. longum	strain=MCC10064		100	BLLJ_0536	3.2.1.31
			Bifidobacterium longum subsp. longum	strain=MCC10062		100	BLLJ_0536	3.2.1.31
			Bifidobacterium longum subsp. longum	strain=MCC10055		1	BLLJ_0536	3.2.1.31
			Bifidobacterium longum subsp. longum	strain=MCC10060		1	BLLJ_0536	3.2.1.31
			Bifidobacterium longum subsp. longum	strain=MCC10056		1	BLLJ_0536	3.2.1.31
			Bifidobacterium longum subsp. longum	strain=MCC10053		1	BLLJ_0536	3.2.1.31
			Bifidobacterium longum subsp. longum	strain=MCC10052		100	BLLJ_0536	3.2.1.31
			Bifidobacterium longum subsp. longum	strain=MCC10050		1	BLLJ_0536	3.2.1.31
			Bifidobacterium longum subsp. longum	strain=MCC10048		1	BLLJ_0536	3.2.1.31
			Bifidobacterium longum subsp. longum	strain=MCC10046		1	BLLJ_0536	3.2.1.31
			Bifidobacterium longum subsp. longum	strain=MCC10045		1	BLLJ_0536	3.2.1.31
			Bifidobacterium longum subsp. longum	strain=MCC10043		1	BLLJ_0536	3.2.1.31
			Bifidobacterium longum subsp. longum	strain=MCC10044		100	BLLJ_0536	3.2.1.31
			Bifidobacterium longum subsp. longum	strain=MCC10042		1	BLLJ_0536	3.2.1.31
			Bifidobacterium longum subsp. longum	strain=MCC10041		100	BLLJ_0536	3.2.1.31
			Bifidobacterium longum subsp. longum	strain=MCC10035		1	BLLJ_0536	3.2.1.31
			Bifidobacterium longum subsp. longum	strain=MCC10036		100	BLLJ_0536	3.2.1.31
			Bifidobacterium longum subsp. longum	strain=MCC10034		100	BLLJ_0536	3.2.1.31
			Bifidobacterium longum subsp. longum	strain=MCC10033		100	BLLJ_0536	3.2.1.31
			Bifidobacterium longum subsp. longum	strain=MCC10031		1	BLLJ_0536	3.2.1.31
			Bifidobacterium longum subsp. longum	strain=MCC10029		100	BLLJ_0536	3.2.1.31
			Bifidobacterium longum subsp. longum	strain=MCC10025		100	BLLJ_0536	3.2.1.31
			Bifidobacterium longum subsp. longum	strain=MCC10023		1	BLLJ_0536	3.2.1.31
			Bifidobacterium longum subsp. longum	strain=MCC10021		100	BLLJ_0536	3.2.1.31
			Bifidobacterium longum subsp. longum	strain=MCC10022		100	BLLJ_0536	3.2.1.31
			Bifidobacterium longum subsp. longum	strain=MCC10018		100	BLLJ_0536	3.2.1.31
			Bifidobacterium longum subsp. longum	strain=MCC10015		1	BLLJ_0536	3.2.1.31
			Bifidobacterium longum subsp. longum	strain=MCC10017		1	BLLJ_0536	3.2.1.31
			Bifidobacterium longum subsp. longum	strain=MCC10014		100	BLLJ_0536	3.2.1.31
			Bifidobacterium longum subsp. longum	strain=MCC10012		1	BLLJ_0536	3.2.1.31
			Bifidobacterium longum subsp. longum	strain=MCC10010		1	BLLJ_0536	3.2.1.31
			Bifidobacterium longum subsp. longum	strain=MCC10008		100	BLLJ_0536	3.2.1.31
			Bifidobacterium longum subsp. longum	strain=MCC10007		1	BLLJ_0536	3.2.1.31
			Bifidobacterium longum subsp. longum	strain=MCC10004		1	BLLJ_0536	3.2.1.31
			Bifidobacterium longum subsp. longum	strain=MCC10003		1	BLLJ_0536	3.2.1.31
			Bifidobacterium longum subsp. longum	strain=MCC10085		1	BLLJ_0536	3.2.1.31
			Bifidobacterium longum subsp. longum	strain=MCC10083		100	BLLJ_0536	3.2.1.31
			Bifidobacterium longum subsp. longum	strain=MCC10077		100	BLLJ_0536	3.2.1.31
			Bifidobacterium longum subsp. longum	strain=MCC10074		1	BLLJ_0536	3.2.1.31
			Bifidobacterium longum subsp. longum	strain=MCC10072		1	BLLJ_0536	3.2.1.31
			Bifidobacterium longum subsp. longum	strain=MCC10058		1	BLLJ_0536	3.2.1.31
			Bifidobacterium longum subsp. longum	strain=MCC10059		1	BLLJ_0536	3.2.1.31
			Bifidobacterium longum subsp. longum	strain=MCC10054		100	BLLJ_0536	3.2.1.31
			Bifidobacterium longum subsp. longum	strain=MCC10057		1	BLLJ_0536	3.2.1.31
			Bifidobacterium longum subsp. longum	strain=MCC10051		1	BLLJ_0536	3.2.1.31
			Bifidobacterium longum subsp. longum	strain=MCC10047		100	BLLJ_0536	3.2.1.31
			Bifidobacterium longum subsp. longum	strain=MCC10039		100	BLLJ_0536	3.2.1.31
			Bifidobacterium longum subsp. longum	strain=MCC10040		100	BLLJ_0536	3.2.1.31
			Bifidobacterium longum subsp. longum	strain=MCC10030		100	BLLJ_0536	3.2.1.31
			Bifidobacterium longum subsp. longum	strain=MCC10038		1	BLLJ_0536	3.2.1.31
			Bifidobacterium longum subsp. longum	strain=MCC10028		1	BLLJ_0536	3.2.1.31
			Bifidobacterium longum subsp. longum	strain=MCC10019		1	BLLJ_0536	3.2.1.31
			Bifidobacterium longum subsp. longum	strain=MCC10027		1	BLLJ_0536	3.2.1.31
			Bifidobacterium longum subsp. longum	strain=MCC10016		1	BLLJ_0536	3.2.1.31
			Bifidobacterium longum subsp. longum	strain=MCC10011		1	BLLJ_0536	3.2.1.31
			Bifidobacterium longum subsp. longum	strain=MCC10009		100	BLLJ_0536	3.2.1.31
			Bifidobacterium longum subsp. longum	strain=MCC10006		1	BLLJ_0536	3.2.1.31
			Bifidobacterium longum subsp. longum	strain=MCC10002		1	BLLJ_0536	3.2.1.31
			Bifidobacterium longum subsp. longum	strain=MCC10212		1	BLLJ_0536	3.2.1.31
			Bifidobacterium longum subsp. longum	strain=MCC10127		1	BLLJ_0536	3.2.1.31
			Bifidobacterium longum subsp. longum	strain=MCC10130		1	BLLJ_0536	3.2.1.31
			Bifidobacterium longum subsp. longum	strain=MCC10126		1	BLLJ_0536	3.2.1.31
			Bifidobacterium longum subsp. longum	strain=MCC10124		1	BLLJ_0536	3.2.1.31
			Bifidobacterium longum subsp. longum	strain=MCC10121		100	BLLJ_0536	3.2.1.31
			Bifidobacterium longum subsp. longum	strain=MCC10118		100	BLLJ_0536	3.2.1.31
			Bifidobacterium longum subsp. longum	strain=MCC10120		1	BLLJ_0536	3.2.1.31
			Bifidobacterium longum subsp. longum	strain=MCC10117		1	BLLJ_0536	3.2.1.31
			Bifidobacterium longum subsp. longum	strain=MCC10129		100	BLLJ_0536	3.2.1.31
			Bifidobacterium longum subsp. longum	strain=MCC10128		100	BLLJ_0536	3.2.1.31
			Bifidobacterium longum subsp. longum	strain=MCC10125		1	BLLJ_0536	3.2.1.31
			Bifidobacterium longum subsp. longum	strain=MCC10123		100	BLLJ_0536	3.2.1.31
			Bifidobacterium longum subsp. longum	strain=MCC10122		1	BLLJ_0536	3.2.1.31
			Bifidobacterium longum subsp. longum	strain=MCC10119		100	BLLJ_0536	3.2.1.31
			Bifidobacterium longum subsp. infantis	strain=UBBI-01		1	BLLJ_0536	3.2.1.31
			Bifidobacterium longum subsp. infantis	strain=Bi-26		1	BLLJ_0536	3.2.1.31
			Bifidobacterium longum subsp. longum	strain=CR15		100	BLLJ_0536	3.2.1.31
			Bifidobacterium longum subsp. infantis	strain=BIO5478		1	BLLJ_0536	3.2.1.31
			Bifidobacterium longum subsp. infantis	strain=NCTC13219		1	BLLJ_0536	3.2.1.31
			Bifidobacterium longum subsp. infantis	strain=NCTC11817		1	BLLJ_0536	3.2.1.31
			Bifidobacterium longum subsp. infantis		B.longum_ssp_infantis_4	1	BLLJ_0536	3.2.1.31
			Bifidobacterium longum subsp. infantis		B.longum_ssp_infantis_6	1	BLLJ_0536	3.2.1.31
			Bifidobacterium longum subsp. infantis		Bifidobacterium_longum_subsp_infantis_JG_Bg463	1	BLLJ_0536	3.2.1.31
			Bifidobacterium longum subsp. infantis		Bifidobacterium_longum_subsp_infantis_JG_Bg463	1	BLLJ_0536	3.2.1.31
			Bifidobacterium longum subsp. longum ATCC 55813	strain=ATCC 55813		1	BLNIAS_01980(lacZ2)	3.2.1.31
			Bifidobacterium longum subsp. infantis ATCC 15697 = JCM 1222 = DSM 20088	strain=ATCC 15697		1	BLNIAS_01980(lacZ2)	3.2.1.31
			Bifidobacterium longum subsp. longum JDM301	strain=JDM301		1	BLNIAS_01980(lacZ2)	3.2.1.31
			Bifidobacterium longum subsp. infantis CCUG 52486	strain=CCUG 52486		1	BLNIAS_01980(lacZ2)	3.2.1.31
			Bifidobacterium longum subsp. longum BBMN68	strain=BBMN68		1	BLNIAS_01980(lacZ2)	3.2.1.31
			Bifidobacterium longum subsp. longum JCM 1217	strain=JCM 1217		1	BLNIAS_01980(lacZ2)	3.2.1.31
			Bifidobacterium longum subsp. infantis 157F	strain=157F		1	BLNIAS_01980(lacZ2)	3.2.1.31
			Bifidobacterium longum subsp. longum F8	strain=F8		1	BLNIAS_01980(lacZ2)	3.2.1.31
			Bifidobacterium longum subsp. longum KACC 91563	strain=KACC 91563		100	BLNIAS_01980(lacZ2)	3.2.1.31
			Bifidobacterium longum subsp. longum 2-2B	strain=2-2B		1	BLNIAS_01980(lacZ2)	3.2.1.31
			Bifidobacterium longum subsp. longum 35B	strain=35B		1	BLNIAS_01980(lacZ2)	3.2.1.31
			Bifidobacterium longum subsp. longum 1-6B	strain=1-6B		1	BLNIAS_01980(lacZ2)	3.2.1.31
			Bifidobacterium longum subsp. longum 44B	strain=44B		1	BLNIAS_01980(lacZ2)	3.2.1.31
			Bifidobacterium longum subsp. infantis ATCC 15697 = JCM 1222 = DSM 20088	strain=JCM 1222		1	BLNIAS_01980(lacZ2)	3.2.1.31
			Bifidobacterium longum subsp. longum EK5	strain=EK5		1	BLNIAS_01980(lacZ2)	3.2.1.31
			Bifidobacterium longum subsp. longum 17-1B	strain=17-1B		1	BLNIAS_01980(lacZ2)	3.2.1.31
			Bifidobacterium longum subsp. longum 72B	strain=72B		1	BLNIAS_01980(lacZ2)	3.2.1.31
			Bifidobacterium longum subsp. longum 7-1B	strain=7-1B		1	BLNIAS_01980(lacZ2)	3.2.1.31
			Bifidobacterium longum subsp. longum 1-5B	strain=1-5B		1	BLNIAS_01980(lacZ2)	3.2.1.31
			Bifidobacterium longum subsp. infantis EK3	strain=EK3		1	BLNIAS_01980(lacZ2)	3.2.1.31
			Bifidobacterium longum subsp. longum EK13	strain=EK13		1	BLNIAS_01980(lacZ2)	3.2.1.31
			Bifidobacterium longum subsp. longum	strain=LMG 13197		1	BLNIAS_01980(lacZ2)	3.2.1.31
			Bifidobacterium longum subsp. longum GT15	strain=GT15		1	BLNIAS_01980(lacZ2)	3.2.1.31
			Bifidobacterium longum subsp. longum	strain=VMKB44		1	BLNIAS_01980(lacZ2)	3.2.1.31
			Bifidobacterium longum subsp. infantis	strain=BIC1206122787		1	BLNIAS_01980(lacZ2)	3.2.1.31
			Bifidobacterium longum subsp. infantis	strain=BIC1307292462		1	BLNIAS_01980(lacZ2)	3.2.1.31
			Bifidobacterium longum subsp. infantis	strain=BIC1401111250		1	BLNIAS_01980(lacZ2)	3.2.1.31
			Bifidobacterium longum subsp. infantis	strain=BIC1401212621a		1	BLNIAS_01980(lacZ2)	3.2.1.31
			Bifidobacterium longum subsp. infantis	strain=BIC1401212621b		1	BLNIAS_01980(lacZ2)	3.2.1.31
			Bifidobacterium longum subsp. infantis	strain=BIB1401242951		1	BLNIAS_01980(lacZ2)	3.2.1.31
			Bifidobacterium longum subsp. infantis	strain=BIB1401272845a		1	BLNIAS_01980(lacZ2)	3.2.1.31
			Bifidobacterium longum subsp. infantis	strain=BIB1401272845b		1	BLNIAS_01980(lacZ2)	3.2.1.31
			Bifidobacterium longum subsp. longum CECT 7347	strain=CECT 7347		1	BLNIAS_01980(lacZ2)	3.2.1.31
			Bifidobacterium longum subsp. longum	strain=BLOI2		1	BLNIAS_01980(lacZ2)	3.2.1.31
			Bifidobacterium longum subsp. infantis	strain=BT1		100	BLNIAS_01980(lacZ2)	3.2.1.31
			Bifidobacterium longum subsp. longum	strain=NCIMB8809		1	BLNIAS_01980(lacZ2)	3.2.1.31
			Bifidobacterium longum subsp. longum	strain=CCUG30698		1	BLNIAS_01980(lacZ2)	3.2.1.31
			Bifidobacterium longum subsp. longum	strain=9		1	BLNIAS_01980(lacZ2)	3.2.1.31
			Bifidobacterium longum subsp. longum	strain=7		1	BLNIAS_01980(lacZ2)	3.2.1.31
			Bifidobacterium longum subsp. longum	strain=MC-42		1	BLNIAS_01980(lacZ2)	3.2.1.31
			Bifidobacterium longum subsp. longum	strain=AH1206		1	BLNIAS_01980(lacZ2)	3.2.1.31
			Bifidobacterium longum subsp. infantis	strain=TPY12-1		1	BLNIAS_01980(lacZ2)	3.2.1.31
			Bifidobacterium longum subsp. longum	strain=296B		1	BLNIAS_01980(lacZ2)	3.2.1.31
			Bifidobacterium longum subsp. longum	strain=W11		1	BLNIAS_01980(lacZ2)	3.2.1.31
			Bifidobacterium longum subsp. infantis	strain=1888B		100	BLNIAS_01980(lacZ2)	3.2.1.31
			Bifidobacterium longum subsp. longum	strain=DS32_3		1	BLNIAS_01980(lacZ2)	3.2.1.31
			Bifidobacterium longum subsp. longum	strain=BORI		1	BLNIAS_01980(lacZ2)	3.2.1.31
			Bifidobacterium longum subsp. longum	strain=VKPM Ac-1636		1	BLNIAS_01980(lacZ2)	3.2.1.31
			Bifidobacterium longum subsp. longum	strain=C11A10B		1	BLNIAS_01980(lacZ2)	3.2.1.31
			Bifidobacterium longum subsp. longum	strain=MCC10114		1	BLNIAS_01980(lacZ2)	3.2.1.31
			Bifidobacterium longum subsp. longum	strain=MCC10113		1	BLNIAS_01980(lacZ2)	3.2.1.31
			Bifidobacterium longum subsp. longum	strain=MCC10115		100	BLNIAS_01980(lacZ2)	3.2.1.31
			Bifidobacterium longum subsp. longum	strain=MCC10111		1	BLNIAS_01980(lacZ2)	3.2.1.31
			Bifidobacterium longum subsp. longum	strain=MCC10108		1	BLNIAS_01980(lacZ2)	3.2.1.31
			Bifidobacterium longum subsp. longum	strain=MCC10101		1	BLNIAS_01980(lacZ2)	3.2.1.31
			Bifidobacterium longum subsp. longum	strain=MCC10106		1	BLNIAS_01980(lacZ2)	3.2.1.31
			Bifidobacterium longum subsp. longum	strain=MCC10099		1	BLNIAS_01980(lacZ2)	3.2.1.31
			Bifidobacterium longum subsp. longum	strain=MCC10102		1	BLNIAS_01980(lacZ2)	3.2.1.31
			Bifidobacterium longum subsp. longum	strain=MCC10107		1	BLNIAS_01980(lacZ2)	3.2.1.31
			Bifidobacterium longum subsp. longum	strain=MCC10097		1	BLNIAS_01980(lacZ2)	3.2.1.31
			Bifidobacterium longum subsp. longum	strain=MCC10098		1	BLNIAS_01980(lacZ2)	3.2.1.31
			Bifidobacterium longum subsp. longum	strain=MCC10095		1	BLNIAS_01980(lacZ2)	3.2.1.31
			Bifidobacterium longum subsp. longum	strain=MCC10093		1	BLNIAS_01980(lacZ2)	3.2.1.31
			Bifidobacterium longum subsp. longum	strain=MCC10094		1	BLNIAS_01980(lacZ2)	3.2.1.31
			Bifidobacterium longum subsp. longum	strain=MCC10092		1	BLNIAS_01980(lacZ2)	3.2.1.31
			Bifidobacterium longum subsp. longum	strain=MCC10112		1	BLNIAS_01980(lacZ2)	3.2.1.31
			Bifidobacterium longum subsp. longum	strain=MCC10116		1	BLNIAS_01980(lacZ2)	3.2.1.31
			Bifidobacterium longum subsp. longum	strain=MCC10100		1	BLNIAS_01980(lacZ2)	3.2.1.31
			Bifidobacterium longum subsp. longum	strain=MCC10103		1	BLNIAS_01980(lacZ2)	3.2.1.31
			Bifidobacterium longum subsp. longum	strain=MCC10091		1	BLNIAS_01980(lacZ2)	3.2.1.31
			Bifidobacterium longum subsp. longum	strain=MCC10090		1	BLNIAS_01980(lacZ2)	3.2.1.31
			Bifidobacterium longum subsp. longum	strain=MCC10096		1	BLNIAS_01980(lacZ2)	3.2.1.31
			Bifidobacterium longum subsp. longum	strain=MCC10089		1	BLNIAS_01980(lacZ2)	3.2.1.31
			Bifidobacterium longum subsp. longum	strain=MCC10087		1	BLNIAS_01980(lacZ2)	3.2.1.31
			Bifidobacterium longum subsp. longum	strain=MCC10086		1	BLNIAS_01980(lacZ2)	3.2.1.31
			Bifidobacterium longum subsp. longum	strain=MCC10084		1	BLNIAS_01980(lacZ2)	3.2.1.31
			Bifidobacterium longum subsp. longum	strain=MCC10081		1	BLNIAS_01980(lacZ2)	3.2.1.31
			Bifidobacterium longum subsp. longum	strain=MCC10080		1	BLNIAS_01980(lacZ2)	3.2.1.31
			Bifidobacterium longum subsp. longum	strain=MCC10078		1	BLNIAS_01980(lacZ2)	3.2.1.31
			Bifidobacterium longum subsp. longum	strain=MCC10079		1	BLNIAS_01980(lacZ2)	3.2.1.31
			Bifidobacterium longum subsp. longum	strain=MCC10076		1	BLNIAS_01980(lacZ2)	3.2.1.31
			Bifidobacterium longum subsp. longum	strain=MCC10075		1	BLNIAS_01980(lacZ2)	3.2.1.31
			Bifidobacterium longum subsp. longum	strain=MCC10073		1	BLNIAS_01980(lacZ2)	3.2.1.31
			Bifidobacterium longum subsp. longum	strain=MCC10071		1	BLNIAS_01980(lacZ2)	3.2.1.31
			Bifidobacterium longum subsp. longum	strain=MCC10070		1	BLNIAS_01980(lacZ2)	3.2.1.31
			Bifidobacterium longum subsp. longum	strain=MCC10069		1	BLNIAS_01980(lacZ2)	3.2.1.31
			Bifidobacterium longum subsp. longum	strain=MCC10068		100	BLNIAS_01980(lacZ2)	3.2.1.31
			Bifidobacterium longum subsp. longum	strain=MCC10067		100	BLNIAS_01980(lacZ2)	3.2.1.31
			Bifidobacterium longum subsp. longum	strain=MCC10066		1	BLNIAS_01980(lacZ2)	3.2.1.31
			Bifidobacterium longum subsp. longum	strain=MCC10064		1	BLNIAS_01980(lacZ2)	3.2.1.31
			Bifidobacterium longum subsp. longum	strain=MCC10062		1	BLNIAS_01980(lacZ2)	3.2.1.31
			Bifidobacterium longum subsp. longum	strain=MCC10055		1	BLNIAS_01980(lacZ2)	3.2.1.31
			Bifidobacterium longum subsp. longum	strain=MCC10060		1	BLNIAS_01980(lacZ2)	3.2.1.31
			Bifidobacterium longum subsp. longum	strain=MCC10056		1	BLNIAS_01980(lacZ2)	3.2.1.31
			Bifidobacterium longum subsp. longum	strain=MCC10053		1	BLNIAS_01980(lacZ2)	3.2.1.31
			Bifidobacterium longum subsp. longum	strain=MCC10052		1	BLNIAS_01980(lacZ2)	3.2.1.31
			Bifidobacterium longum subsp. longum	strain=MCC10050		1	BLNIAS_01980(lacZ2)	3.2.1.31
			Bifidobacterium longum subsp. longum	strain=MCC10048		100	BLNIAS_01980(lacZ2)	3.2.1.31
			Bifidobacterium longum subsp. longum	strain=MCC10046		1	BLNIAS_01980(lacZ2)	3.2.1.31
			Bifidobacterium longum subsp. longum	strain=MCC10045		1	BLNIAS_01980(lacZ2)	3.2.1.31
			Bifidobacterium longum subsp. longum	strain=MCC10043		100	BLNIAS_01980(lacZ2)	3.2.1.31
			Bifidobacterium longum subsp. longum	strain=MCC10044		1	BLNIAS_01980(lacZ2)	3.2.1.31
			Bifidobacterium longum subsp. longum	strain=MCC10042		1	BLNIAS_01980(lacZ2)	3.2.1.31
			Bifidobacterium longum subsp. longum	strain=MCC10041		1	BLNIAS_01980(lacZ2)	3.2.1.31
			Bifidobacterium longum subsp. longum	strain=MCC10035		1	BLNIAS_01980(lacZ2)	3.2.1.31
			Bifidobacterium longum subsp. longum	strain=MCC10036		1	BLNIAS_01980(lacZ2)	3.2.1.31
			Bifidobacterium longum subsp. longum	strain=MCC10034		1	BLNIAS_01980(lacZ2)	3.2.1.31
			Bifidobacterium longum subsp. longum	strain=MCC10033		1	BLNIAS_01980(lacZ2)	3.2.1.31
			Bifidobacterium longum subsp. longum	strain=MCC10031		1	BLNIAS_01980(lacZ2)	3.2.1.31
			Bifidobacterium longum subsp. longum	strain=MCC10029		1	BLNIAS_01980(lacZ2)	3.2.1.31
			Bifidobacterium longum subsp. longum	strain=MCC10025		1	BLNIAS_01980(lacZ2)	3.2.1.31
			Bifidobacterium longum subsp. longum	strain=MCC10023		1	BLNIAS_01980(lacZ2)	3.2.1.31
			Bifidobacterium longum subsp. longum	strain=MCC10021		1	BLNIAS_01980(lacZ2)	3.2.1.31
			Bifidobacterium longum subsp. longum	strain=MCC10022		1	BLNIAS_01980(lacZ2)	3.2.1.31
			Bifidobacterium longum subsp. longum	strain=MCC10018		1	BLNIAS_01980(lacZ2)	3.2.1.31
			Bifidobacterium longum subsp. longum	strain=MCC10015		1	BLNIAS_01980(lacZ2)	3.2.1.31
			Bifidobacterium longum subsp. longum	strain=MCC10017		100	BLNIAS_01980(lacZ2)	3.2.1.31
			Bifidobacterium longum subsp. longum	strain=MCC10014		1	BLNIAS_01980(lacZ2)	3.2.1.31
			Bifidobacterium longum subsp. longum	strain=MCC10012		1	BLNIAS_01980(lacZ2)	3.2.1.31
			Bifidobacterium longum subsp. longum	strain=MCC10010		1	BLNIAS_01980(lacZ2)	3.2.1.31
			Bifidobacterium longum subsp. longum	strain=MCC10008		1	BLNIAS_01980(lacZ2)	3.2.1.31
			Bifidobacterium longum subsp. longum	strain=MCC10007		1	BLNIAS_01980(lacZ2)	3.2.1.31
			Bifidobacterium longum subsp. longum	strain=MCC10004		100	BLNIAS_01980(lacZ2)	3.2.1.31
			Bifidobacterium longum subsp. longum	strain=MCC10003		1	BLNIAS_01980(lacZ2)	3.2.1.31
			Bifidobacterium longum subsp. longum	strain=MCC10085		1	BLNIAS_01980(lacZ2)	3.2.1.31
			Bifidobacterium longum subsp. longum	strain=MCC10083		1	BLNIAS_01980(lacZ2)	3.2.1.31
			Bifidobacterium longum subsp. longum	strain=MCC10077		1	BLNIAS_01980(lacZ2)	3.2.1.31
			Bifidobacterium longum subsp. longum	strain=MCC10074		1	BLNIAS_01980(lacZ2)	3.2.1.31
			Bifidobacterium longum subsp. longum	strain=MCC10072		1	BLNIAS_01980(lacZ2)	3.2.1.31
			Bifidobacterium longum subsp. longum	strain=MCC10058		1	BLNIAS_01980(lacZ2)	3.2.1.31
			Bifidobacterium longum subsp. longum	strain=MCC10059		1	BLNIAS_01980(lacZ2)	3.2.1.31
			Bifidobacterium longum subsp. longum	strain=MCC10054		1	BLNIAS_01980(lacZ2)	3.2.1.31
			Bifidobacterium longum subsp. longum	strain=MCC10057		1	BLNIAS_01980(lacZ2)	3.2.1.31
			Bifidobacterium longum subsp. longum	strain=MCC10051		1	BLNIAS_01980(lacZ2)	3.2.1.31
			Bifidobacterium longum subsp. longum	strain=MCC10047		1	BLNIAS_01980(lacZ2)	3.2.1.31
			Bifidobacterium longum subsp. longum	strain=MCC10039		1	BLNIAS_01980(lacZ2)	3.2.1.31
			Bifidobacterium longum subsp. longum	strain=MCC10040		1	BLNIAS_01980(lacZ2)	3.2.1.31
			Bifidobacterium longum subsp. longum	strain=MCC10030		1	BLNIAS_01980(lacZ2)	3.2.1.31
			Bifidobacterium longum subsp. longum	strain=MCC10038		1	BLNIAS_01980(lacZ2)	3.2.1.31
			Bifidobacterium longum subsp. longum	strain=MCC10028		1	BLNIAS_01980(lacZ2)	3.2.1.31
			Bifidobacterium longum subsp. longum	strain=MCC10019		1	BLNIAS_01980(lacZ2)	3.2.1.31
			Bifidobacterium longum subsp. longum	strain=MCC10027		1	BLNIAS_01980(lacZ2)	3.2.1.31
			Bifidobacterium longum subsp. longum	strain=MCC10016		100	BLNIAS_01980(lacZ2)	3.2.1.31
			Bifidobacterium longum subsp. longum	strain=MCC10011		1	BLNIAS_01980(lacZ2)	3.2.1.31
			Bifidobacterium longum subsp. longum	strain=MCC10009		1	BLNIAS_01980(lacZ2)	3.2.1.31
			Bifidobacterium longum subsp. longum	strain=MCC10006		1	BLNIAS_01980(lacZ2)	3.2.1.31
			Bifidobacterium longum subsp. longum	strain=MCC10002		1	BLNIAS_01980(lacZ2)	3.2.1.31
			Bifidobacterium longum subsp. longum	strain=MCC10212		1	BLNIAS_01980(lacZ2)	3.2.1.31
			Bifidobacterium longum subsp. longum	strain=MCC10127		1	BLNIAS_01980(lacZ2)	3.2.1.31
			Bifidobacterium longum subsp. longum	strain=MCC10130		1	BLNIAS_01980(lacZ2)	3.2.1.31
			Bifidobacterium longum subsp. longum	strain=MCC10126		1	BLNIAS_01980(lacZ2)	3.2.1.31
			Bifidobacterium longum subsp. longum	strain=MCC10124		1	BLNIAS_01980(lacZ2)	3.2.1.31
			Bifidobacterium longum subsp. longum	strain=MCC10121		1	BLNIAS_01980(lacZ2)	3.2.1.31
			Bifidobacterium longum subsp. longum	strain=MCC10118		1	BLNIAS_01980(lacZ2)	3.2.1.31
			Bifidobacterium longum subsp. longum	strain=MCC10120		100	BLNIAS_01980(lacZ2)	3.2.1.31
			Bifidobacterium longum subsp. longum	strain=MCC10117		1	BLNIAS_01980(lacZ2)	3.2.1.31
			Bifidobacterium longum subsp. longum	strain=MCC10129		1	BLNIAS_01980(lacZ2)	3.2.1.31
			Bifidobacterium longum subsp. longum	strain=MCC10128		1	BLNIAS_01980(lacZ2)	3.2.1.31
			Bifidobacterium longum subsp. longum	strain=MCC10125		1	BLNIAS_01980(lacZ2)	3.2.1.31
			Bifidobacterium longum subsp. longum	strain=MCC10123		1	BLNIAS_01980(lacZ2)	3.2.1.31
			Bifidobacterium longum subsp. longum	strain=MCC10122		1	BLNIAS_01980(lacZ2)	3.2.1.31
			Bifidobacterium longum subsp. longum	strain=MCC10119		1	BLNIAS_01980(lacZ2)	3.2.1.31
			Bifidobacterium longum subsp. infantis	strain=UBBI-01		1	BLNIAS_01980(lacZ2)	3.2.1.31
			Bifidobacterium longum subsp. infantis	strain=Bi-26		1	BLNIAS_01980(lacZ2)	3.2.1.31
			Bifidobacterium longum subsp. longum	strain=CR15		1	BLNIAS_01980(lacZ2)	3.2.1.31
			Bifidobacterium longum subsp. infantis	strain=BIO5478		1	BLNIAS_01980(lacZ2)	3.2.1.31
			Bifidobacterium longum subsp. infantis	strain=NCTC13219		1	BLNIAS_01980(lacZ2)	3.2.1.31
			Bifidobacterium longum subsp. infantis	strain=NCTC11817		1	BLNIAS_01980(lacZ2)	3.2.1.31
			Bifidobacterium longum subsp. infantis		B.longum_ssp_infantis_4	100	BLNIAS_01980(lacZ2)	3.2.1.31
			Bifidobacterium longum subsp. infantis		B.longum_ssp_infantis_6	1	BLNIAS_01980(lacZ2)	3.2.1.31
			Bifidobacterium longum subsp. infantis		Bifidobacterium_longum_subsp_infantis_JG_Bg463	1	BLNIAS_01980(lacZ2)	3.2.1.31
			Bifidobacterium longum subsp. infantis		Bifidobacterium_longum_subsp_infantis_JG_Bg463	1	BLNIAS_01980(lacZ2)	3.2.1.31
			Bifidobacterium longum subsp. longum ATCC 55813	strain=ATCC 55813		1	BIL_13050	3.2.1.31
			Bifidobacterium longum subsp. infantis ATCC 15697 = JCM 1222 = DSM 20088	strain=ATCC 15697		1	BIL_13050	3.2.1.31
			Bifidobacterium longum subsp. longum JDM301	strain=JDM301		1	BIL_13050	3.2.1.31
			Bifidobacterium longum subsp. infantis CCUG 52486	strain=CCUG 52486		1	BIL_13050	3.2.1.31
			Bifidobacterium longum subsp. longum BBMN68	strain=BBMN68		1	BIL_13050	3.2.1.31
			Bifidobacterium longum subsp. longum JCM 1217	strain=JCM 1217		1	BIL_13050	3.2.1.31
			Bifidobacterium longum subsp. infantis 157F	strain=157F		1	BIL_13050	3.2.1.31
			Bifidobacterium longum subsp. longum F8	strain=F8		100	BIL_13050	3.2.1.31
			Bifidobacterium longum subsp. longum KACC 91563	strain=KACC 91563		1	BIL_13050	3.2.1.31
			Bifidobacterium longum subsp. longum 2-2B	strain=2-2B		1	BIL_13050	3.2.1.31
			Bifidobacterium longum subsp. longum 35B	strain=35B		1	BIL_13050	3.2.1.31
			Bifidobacterium longum subsp. longum 1-6B	strain=1-6B		1	BIL_13050	3.2.1.31
			Bifidobacterium longum subsp. longum 44B	strain=44B		1	BIL_13050	3.2.1.31
			Bifidobacterium longum subsp. infantis ATCC 15697 = JCM 1222 = DSM 20088	strain=JCM 1222		1	BIL_13050	3.2.1.31
			Bifidobacterium longum subsp. longum EK5	strain=EK5		1	BIL_13050	3.2.1.31
			Bifidobacterium longum subsp. longum 17-1B	strain=17-1B		1	BIL_13050	3.2.1.31
			Bifidobacterium longum subsp. longum 72B	strain=72B		1	BIL_13050	3.2.1.31
			Bifidobacterium longum subsp. longum 7-1B	strain=7-1B		1	BIL_13050	3.2.1.31
			Bifidobacterium longum subsp. longum 1-5B	strain=1-5B		1	BIL_13050	3.2.1.31
			Bifidobacterium longum subsp. infantis EK3	strain=EK3		1	BIL_13050	3.2.1.31
			Bifidobacterium longum subsp. longum EK13	strain=EK13		1	BIL_13050	3.2.1.31
			Bifidobacterium longum subsp. longum	strain=LMG 13197		1	BIL_13050	3.2.1.31
			Bifidobacterium longum subsp. longum GT15	strain=GT15		1	BIL_13050	3.2.1.31
			Bifidobacterium longum subsp. longum	strain=VMKB44		1	BIL_13050	3.2.1.31
			Bifidobacterium longum subsp. infantis	strain=BIC1206122787		1	BIL_13050	3.2.1.31
			Bifidobacterium longum subsp. infantis	strain=BIC1307292462		1	BIL_13050	3.2.1.31
			Bifidobacterium longum subsp. infantis	strain=BIC1401111250		1	BIL_13050	3.2.1.31
			Bifidobacterium longum subsp. infantis	strain=BIC1401212621a		1	BIL_13050	3.2.1.31
			Bifidobacterium longum subsp. infantis	strain=BIC1401212621b		1	BIL_13050	3.2.1.31
			Bifidobacterium longum subsp. infantis	strain=BIB1401242951		1	BIL_13050	3.2.1.31
			Bifidobacterium longum subsp. infantis	strain=BIB1401272845a		1	BIL_13050	3.2.1.31
			Bifidobacterium longum subsp. infantis	strain=BIB1401272845b		1	BIL_13050	3.2.1.31
			Bifidobacterium longum subsp. longum CECT 7347	strain=CECT 7347		1	BIL_13050	3.2.1.31
			Bifidobacterium longum subsp. longum	strain=BLOI2		1	BIL_13050	3.2.1.31
			Bifidobacterium longum subsp. infantis	strain=BT1		1	BIL_13050	3.2.1.31
			Bifidobacterium longum subsp. longum	strain=NCIMB8809		1	BIL_13050	3.2.1.31
			Bifidobacterium longum subsp. longum	strain=CCUG30698		1	BIL_13050	3.2.1.31
			Bifidobacterium longum subsp. longum	strain=9		1	BIL_13050	3.2.1.31
			Bifidobacterium longum subsp. longum	strain=7		1	BIL_13050	3.2.1.31
			Bifidobacterium longum subsp. longum	strain=MC-42		1	BIL_13050	3.2.1.31
			Bifidobacterium longum subsp. longum	strain=AH1206		1	BIL_13050	3.2.1.31
			Bifidobacterium longum subsp. infantis	strain=TPY12-1		1	BIL_13050	3.2.1.31
			Bifidobacterium longum subsp. longum	strain=296B		1	BIL_13050	3.2.1.31
			Bifidobacterium longum subsp. longum	strain=W11		1	BIL_13050	3.2.1.31
			Bifidobacterium longum subsp. infantis	strain=1888B		1	BIL_13050	3.2.1.31
			Bifidobacterium longum subsp. longum	strain=DS32_3		1	BIL_13050	3.2.1.31
			Bifidobacterium longum subsp. longum	strain=BORI		1	BIL_13050	3.2.1.31
			Bifidobacterium longum subsp. longum	strain=VKPM Ac-1636		1	BIL_13050	3.2.1.31
			Bifidobacterium longum subsp. longum	strain=C11A10B		1	BIL_13050	3.2.1.31
			Bifidobacterium longum subsp. longum	strain=MCC10114		1	BIL_13050	3.2.1.31
			Bifidobacterium longum subsp. longum	strain=MCC10113		1	BIL_13050	3.2.1.31
			Bifidobacterium longum subsp. longum	strain=MCC10115		1	BIL_13050	3.2.1.31
			Bifidobacterium longum subsp. longum	strain=MCC10111		1	BIL_13050	3.2.1.31
			Bifidobacterium longum subsp. longum	strain=MCC10108		100	BIL_13050	3.2.1.31
			Bifidobacterium longum subsp. longum	strain=MCC10101		1	BIL_13050	3.2.1.31
			Bifidobacterium longum subsp. longum	strain=MCC10106		1	BIL_13050	3.2.1.31
			Bifidobacterium longum subsp. longum	strain=MCC10099		1	BIL_13050	3.2.1.31
			Bifidobacterium longum subsp. longum	strain=MCC10102		1	BIL_13050	3.2.1.31
			Bifidobacterium longum subsp. longum	strain=MCC10107		1	BIL_13050	3.2.1.31
			Bifidobacterium longum subsp. longum	strain=MCC10097		1	BIL_13050	3.2.1.31
			Bifidobacterium longum subsp. longum	strain=MCC10098		1	BIL_13050	3.2.1.31
			Bifidobacterium longum subsp. longum	strain=MCC10095		1	BIL_13050	3.2.1.31
			Bifidobacterium longum subsp. longum	strain=MCC10093		1	BIL_13050	3.2.1.31
			Bifidobacterium longum subsp. longum	strain=MCC10094		1	BIL_13050	3.2.1.31
			Bifidobacterium longum subsp. longum	strain=MCC10092		1	BIL_13050	3.2.1.31
			Bifidobacterium longum subsp. longum	strain=MCC10112		1	BIL_13050	3.2.1.31
			Bifidobacterium longum subsp. longum	strain=MCC10116		1	BIL_13050	3.2.1.31
			Bifidobacterium longum subsp. longum	strain=MCC10100		1	BIL_13050	3.2.1.31
			Bifidobacterium longum subsp. longum	strain=MCC10103		1	BIL_13050	3.2.1.31
			Bifidobacterium longum subsp. longum	strain=MCC10091		1	BIL_13050	3.2.1.31
			Bifidobacterium longum subsp. longum	strain=MCC10090		1	BIL_13050	3.2.1.31
			Bifidobacterium longum subsp. longum	strain=MCC10096		1	BIL_13050	3.2.1.31
			Bifidobacterium longum subsp. longum	strain=MCC10089		1	BIL_13050	3.2.1.31
			Bifidobacterium longum subsp. longum	strain=MCC10087		1	BIL_13050	3.2.1.31
			Bifidobacterium longum subsp. longum	strain=MCC10086		1	BIL_13050	3.2.1.31
			Bifidobacterium longum subsp. longum	strain=MCC10084		1	BIL_13050	3.2.1.31
			Bifidobacterium longum subsp. longum	strain=MCC10081		1	BIL_13050	3.2.1.31
			Bifidobacterium longum subsp. longum	strain=MCC10080		1	BIL_13050	3.2.1.31
			Bifidobacterium longum subsp. longum	strain=MCC10078		1	BIL_13050	3.2.1.31
			Bifidobacterium longum subsp. longum	strain=MCC10079		1	BIL_13050	3.2.1.31
			Bifidobacterium longum subsp. longum	strain=MCC10076		1	BIL_13050	3.2.1.31
			Bifidobacterium longum subsp. longum	strain=MCC10075		1	BIL_13050	3.2.1.31
			Bifidobacterium longum subsp. longum	strain=MCC10073		1	BIL_13050	3.2.1.31
			Bifidobacterium longum subsp. longum	strain=MCC10071		1	BIL_13050	3.2.1.31
			Bifidobacterium longum subsp. longum	strain=MCC10070		1	BIL_13050	3.2.1.31
			Bifidobacterium longum subsp. longum	strain=MCC10069		1	BIL_13050	3.2.1.31
			Bifidobacterium longum subsp. longum	strain=MCC10068		1	BIL_13050	3.2.1.31
			Bifidobacterium longum subsp. longum	strain=MCC10067		1	BIL_13050	3.2.1.31
			Bifidobacterium longum subsp. longum	strain=MCC10066		1	BIL_13050	3.2.1.31
			Bifidobacterium longum subsp. longum	strain=MCC10064		1	BIL_13050	3.2.1.31
			Bifidobacterium longum subsp. longum	strain=MCC10062		1	BIL_13050	3.2.1.31
			Bifidobacterium longum subsp. longum	strain=MCC10055		1	BIL_13050	3.2.1.31
			Bifidobacterium longum subsp. longum	strain=MCC10060		1	BIL_13050	3.2.1.31
			Bifidobacterium longum subsp. longum	strain=MCC10056		1	BIL_13050	3.2.1.31
			Bifidobacterium longum subsp. longum	strain=MCC10053		1	BIL_13050	3.2.1.31
			Bifidobacterium longum subsp. longum	strain=MCC10052		1	BIL_13050	3.2.1.31
			Bifidobacterium longum subsp. longum	strain=MCC10050		1	BIL_13050	3.2.1.31
			Bifidobacterium longum subsp. longum	strain=MCC10048		1	BIL_13050	3.2.1.31
			Bifidobacterium longum subsp. longum	strain=MCC10046		1	BIL_13050	3.2.1.31
			Bifidobacterium longum subsp. longum	strain=MCC10045		1	BIL_13050	3.2.1.31
			Bifidobacterium longum subsp. longum	strain=MCC10043		1	BIL_13050	3.2.1.31
			Bifidobacterium longum subsp. longum	strain=MCC10044		1	BIL_13050	3.2.1.31
			Bifidobacterium longum subsp. longum	strain=MCC10042		1	BIL_13050	3.2.1.31
			Bifidobacterium longum subsp. longum	strain=MCC10041		1	BIL_13050	3.2.1.31
			Bifidobacterium longum subsp. longum	strain=MCC10035		1	BIL_13050	3.2.1.31
			Bifidobacterium longum subsp. longum	strain=MCC10036		1	BIL_13050	3.2.1.31
			Bifidobacterium longum subsp. longum	strain=MCC10034		1	BIL_13050	3.2.1.31
			Bifidobacterium longum subsp. longum	strain=MCC10033		1	BIL_13050	3.2.1.31
			Bifidobacterium longum subsp. longum	strain=MCC10031		1	BIL_13050	3.2.1.31
			Bifidobacterium longum subsp. longum	strain=MCC10029		1	BIL_13050	3.2.1.31
			Bifidobacterium longum subsp. longum	strain=MCC10025		100	BIL_13050	3.2.1.31
			Bifidobacterium longum subsp. longum	strain=MCC10023		1	BIL_13050	3.2.1.31
			Bifidobacterium longum subsp. longum	strain=MCC10021		1	BIL_13050	3.2.1.31
			Bifidobacterium longum subsp. longum	strain=MCC10022		1	BIL_13050	3.2.1.31
			Bifidobacterium longum subsp. longum	strain=MCC10018		1	BIL_13050	3.2.1.31
			Bifidobacterium longum subsp. longum	strain=MCC10015		1	BIL_13050	3.2.1.31
			Bifidobacterium longum subsp. longum	strain=MCC10017		1	BIL_13050	3.2.1.31
			Bifidobacterium longum subsp. longum	strain=MCC10014		1	BIL_13050	3.2.1.31
			Bifidobacterium longum subsp. longum	strain=MCC10012		1	BIL_13050	3.2.1.31
			Bifidobacterium longum subsp. longum	strain=MCC10010		1	BIL_13050	3.2.1.31
			Bifidobacterium longum subsp. longum	strain=MCC10008		1	BIL_13050	3.2.1.31
			Bifidobacterium longum subsp. longum	strain=MCC10007		1	BIL_13050	3.2.1.31
			Bifidobacterium longum subsp. longum	strain=MCC10004		1	BIL_13050	3.2.1.31
			Bifidobacterium longum subsp. longum	strain=MCC10003		1	BIL_13050	3.2.1.31
			Bifidobacterium longum subsp. longum	strain=MCC10085		1	BIL_13050	3.2.1.31
			Bifidobacterium longum subsp. longum	strain=MCC10083		1	BIL_13050	3.2.1.31
			Bifidobacterium longum subsp. longum	strain=MCC10077		1	BIL_13050	3.2.1.31
			Bifidobacterium longum subsp. longum	strain=MCC10074		1	BIL_13050	3.2.1.31
			Bifidobacterium longum subsp. longum	strain=MCC10072		1	BIL_13050	3.2.1.31
			Bifidobacterium longum subsp. longum	strain=MCC10058		1	BIL_13050	3.2.1.31
			Bifidobacterium longum subsp. longum	strain=MCC10059		1	BIL_13050	3.2.1.31
			Bifidobacterium longum subsp. longum	strain=MCC10054		1	BIL_13050	3.2.1.31
			Bifidobacterium longum subsp. longum	strain=MCC10057		1	BIL_13050	3.2.1.31
			Bifidobacterium longum subsp. longum	strain=MCC10051		1	BIL_13050	3.2.1.31
			Bifidobacterium longum subsp. longum	strain=MCC10047		1	BIL_13050	3.2.1.31
			Bifidobacterium longum subsp. longum	strain=MCC10039		1	BIL_13050	3.2.1.31
			Bifidobacterium longum subsp. longum	strain=MCC10040		1	BIL_13050	3.2.1.31
			Bifidobacterium longum subsp. longum	strain=MCC10030		1	BIL_13050	3.2.1.31
			Bifidobacterium longum subsp. longum	strain=MCC10038		1	BIL_13050	3.2.1.31
			Bifidobacterium longum subsp. longum	strain=MCC10028		1	BIL_13050	3.2.1.31
			Bifidobacterium longum subsp. longum	strain=MCC10019		1	BIL_13050	3.2.1.31
			Bifidobacterium longum subsp. longum	strain=MCC10027		1	BIL_13050	3.2.1.31
			Bifidobacterium longum subsp. longum	strain=MCC10016		1	BIL_13050	3.2.1.31
			Bifidobacterium longum subsp. longum	strain=MCC10011		1	BIL_13050	3.2.1.31
			Bifidobacterium longum subsp. longum	strain=MCC10009		1	BIL_13050	3.2.1.31
			Bifidobacterium longum subsp. longum	strain=MCC10006		1	BIL_13050	3.2.1.31
			Bifidobacterium longum subsp. longum	strain=MCC10002		1	BIL_13050	3.2.1.31
			Bifidobacterium longum subsp. longum	strain=MCC10212		1	BIL_13050	3.2.1.31
			Bifidobacterium longum subsp. longum	strain=MCC10127		1	BIL_13050	3.2.1.31
			Bifidobacterium longum subsp. longum	strain=MCC10130		1	BIL_13050	3.2.1.31
			Bifidobacterium longum subsp. longum	strain=MCC10126		1	BIL_13050	3.2.1.31
			Bifidobacterium longum subsp. longum	strain=MCC10124		1	BIL_13050	3.2.1.31
			Bifidobacterium longum subsp. longum	strain=MCC10121		1	BIL_13050	3.2.1.31
			Bifidobacterium longum subsp. longum	strain=MCC10118		1	BIL_13050	3.2.1.31
			Bifidobacterium longum subsp. longum	strain=MCC10120		1	BIL_13050	3.2.1.31
			Bifidobacterium longum subsp. longum	strain=MCC10117		1	BIL_13050	3.2.1.31
			Bifidobacterium longum subsp. longum	strain=MCC10129		1	BIL_13050	3.2.1.31
			Bifidobacterium longum subsp. longum	strain=MCC10128		1	BIL_13050	3.2.1.31
			Bifidobacterium longum subsp. longum	strain=MCC10125		1	BIL_13050	3.2.1.31
			Bifidobacterium longum subsp. longum	strain=MCC10123		1	BIL_13050	3.2.1.31
			Bifidobacterium longum subsp. longum	strain=MCC10122		1	BIL_13050	3.2.1.31
			Bifidobacterium longum subsp. longum	strain=MCC10119		1	BIL_13050	3.2.1.31
			Bifidobacterium longum subsp. infantis	strain=UBBI-01		1	BIL_13050	3.2.1.31
			Bifidobacterium longum subsp. infantis	strain=Bi-26		1	BIL_13050	3.2.1.31
			Bifidobacterium longum subsp. longum	strain=CR15		1	BIL_13050	3.2.1.31
			Bifidobacterium longum subsp. infantis	strain=BIO5478		1	BIL_13050	3.2.1.31
			Bifidobacterium longum subsp. infantis	strain=NCTC13219		1	BIL_13050	3.2.1.31
			Bifidobacterium longum subsp. infantis	strain=NCTC11817		1	BIL_13050	3.2.1.31
			Bifidobacterium longum subsp. infantis		B.longum_ssp_infantis_4	1	BIL_13050	3.2.1.31
			Bifidobacterium longum subsp. infantis		B.longum_ssp_infantis_6	1	BIL_13050	3.2.1.31
			Bifidobacterium longum subsp. infantis		Bifidobacterium_longum_subsp_infantis_JG_Bg463	1	BIL_13050	3.2.1.31
			Bifidobacterium longum subsp. infantis		Bifidobacterium_longum_subsp_infantis_JG_Bg463	1	BIL_13050	3.2.1.31
			Bifidobacterium longum subsp. longum ATCC 55813	strain=ATCC 55813		1	BLGT_03575	3.2.1.31
			Bifidobacterium longum subsp. infantis ATCC 15697 = JCM 1222 = DSM 20088	strain=ATCC 15697		1	BLGT_03575	3.2.1.31
			Bifidobacterium longum subsp. longum JDM301	strain=JDM301		1	BLGT_03575	3.2.1.31
			Bifidobacterium longum subsp. infantis CCUG 52486	strain=CCUG 52486		100	BLGT_03575	3.2.1.31
			Bifidobacterium longum subsp. longum BBMN68	strain=BBMN68		1	BLGT_03575	3.2.1.31
			Bifidobacterium longum subsp. longum JCM 1217	strain=JCM 1217		1	BLGT_03575	3.2.1.31
			Bifidobacterium longum subsp. infantis 157F	strain=157F		1	BLGT_03575	3.2.1.31
			Bifidobacterium longum subsp. longum F8	strain=F8		1	BLGT_03575	3.2.1.31
			Bifidobacterium longum subsp. longum KACC 91563	strain=KACC 91563		1	BLGT_03575	3.2.1.31
			Bifidobacterium longum subsp. longum 2-2B	strain=2-2B		1	BLGT_03575	3.2.1.31
			Bifidobacterium longum subsp. longum 35B	strain=35B		1	BLGT_03575	3.2.1.31
			Bifidobacterium longum subsp. longum 1-6B	strain=1-6B		100	BLGT_03575	3.2.1.31
			Bifidobacterium longum subsp. longum 44B	strain=44B		100	BLGT_03575	3.2.1.31
			Bifidobacterium longum subsp. infantis ATCC 15697 = JCM 1222 = DSM 20088	strain=JCM 1222		1	BLGT_03575	3.2.1.31
			Bifidobacterium longum subsp. longum EK5	strain=EK5		1	BLGT_03575	3.2.1.31
			Bifidobacterium longum subsp. longum 17-1B	strain=17-1B		1	BLGT_03575	3.2.1.31
			Bifidobacterium longum subsp. longum 72B	strain=72B		1	BLGT_03575	3.2.1.31
			Bifidobacterium longum subsp. longum 7-1B	strain=7-1B		100	BLGT_03575	3.2.1.31
			Bifidobacterium longum subsp. longum 1-5B	strain=1-5B		1	BLGT_03575	3.2.1.31
			Bifidobacterium longum subsp. infantis EK3	strain=EK3		1	BLGT_03575	3.2.1.31
			Bifidobacterium longum subsp. longum EK13	strain=EK13		100	BLGT_03575	3.2.1.31
			Bifidobacterium longum subsp. longum	strain=LMG 13197		1	BLGT_03575	3.2.1.31
			Bifidobacterium longum subsp. longum GT15	strain=GT15		100	BLGT_03575	3.2.1.31
			Bifidobacterium longum subsp. longum	strain=VMKB44		1	BLGT_03575	3.2.1.31
			Bifidobacterium longum subsp. infantis	strain=BIC1206122787		1	BLGT_03575	3.2.1.31
			Bifidobacterium longum subsp. infantis	strain=BIC1307292462		1	BLGT_03575	3.2.1.31
			Bifidobacterium longum subsp. infantis	strain=BIC1401111250		1	BLGT_03575	3.2.1.31
			Bifidobacterium longum subsp. infantis	strain=BIC1401212621a		1	BLGT_03575	3.2.1.31
			Bifidobacterium longum subsp. infantis	strain=BIC1401212621b		1	BLGT_03575	3.2.1.31
			Bifidobacterium longum subsp. infantis	strain=BIB1401242951		1	BLGT_03575	3.2.1.31
			Bifidobacterium longum subsp. infantis	strain=BIB1401272845a		1	BLGT_03575	3.2.1.31
			Bifidobacterium longum subsp. infantis	strain=BIB1401272845b		1	BLGT_03575	3.2.1.31
			Bifidobacterium longum subsp. longum CECT 7347	strain=CECT 7347		100	BLGT_03575	3.2.1.31
			Bifidobacterium longum subsp. longum	strain=BLOI2		1	BLGT_03575	3.2.1.31
			Bifidobacterium longum subsp. infantis	strain=BT1		1	BLGT_03575	3.2.1.31
			Bifidobacterium longum subsp. longum	strain=NCIMB8809		1	BLGT_03575	3.2.1.31
			Bifidobacterium longum subsp. longum	strain=CCUG30698		100	BLGT_03575	3.2.1.31
			Bifidobacterium longum subsp. longum	strain=9		100	BLGT_03575	3.2.1.31
			Bifidobacterium longum subsp. longum	strain=7		100	BLGT_03575	3.2.1.31
			Bifidobacterium longum subsp. longum	strain=MC-42		100	BLGT_03575	3.2.1.31
			Bifidobacterium longum subsp. longum	strain=AH1206		100	BLGT_03575	3.2.1.31
			Bifidobacterium longum subsp. infantis	strain=TPY12-1		1	BLGT_03575	3.2.1.31
			Bifidobacterium longum subsp. longum	strain=296B		1	BLGT_03575	3.2.1.31
			Bifidobacterium longum subsp. longum	strain=W11		100	BLGT_03575	3.2.1.31
			Bifidobacterium longum subsp. infantis	strain=1888B		1	BLGT_03575	3.2.1.31
			Bifidobacterium longum subsp. longum	strain=DS32_3		1	BLGT_03575	3.2.1.31
			Bifidobacterium longum subsp. longum	strain=BORI		1	BLGT_03575	3.2.1.31
			Bifidobacterium longum subsp. longum	strain=VKPM Ac-1636		100	BLGT_03575	3.2.1.31
			Bifidobacterium longum subsp. longum	strain=C11A10B		1	BLGT_03575	3.2.1.31
			Bifidobacterium longum subsp. longum	strain=MCC10114		100	BLGT_03575	3.2.1.31
			Bifidobacterium longum subsp. longum	strain=MCC10113		1	BLGT_03575	3.2.1.31
			Bifidobacterium longum subsp. longum	strain=MCC10115		1	BLGT_03575	3.2.1.31
			Bifidobacterium longum subsp. longum	strain=MCC10111		1	BLGT_03575	3.2.1.31
			Bifidobacterium longum subsp. longum	strain=MCC10108		1	BLGT_03575	3.2.1.31
			Bifidobacterium longum subsp. longum	strain=MCC10101		1	BLGT_03575	3.2.1.31
			Bifidobacterium longum subsp. longum	strain=MCC10106		1	BLGT_03575	3.2.1.31
			Bifidobacterium longum subsp. longum	strain=MCC10099		1	BLGT_03575	3.2.1.31
			Bifidobacterium longum subsp. longum	strain=MCC10102		1	BLGT_03575	3.2.1.31
			Bifidobacterium longum subsp. longum	strain=MCC10107		100	BLGT_03575	3.2.1.31
			Bifidobacterium longum subsp. longum	strain=MCC10097		1	BLGT_03575	3.2.1.31
			Bifidobacterium longum subsp. longum	strain=MCC10098		1	BLGT_03575	3.2.1.31
			Bifidobacterium longum subsp. longum	strain=MCC10095		1	BLGT_03575	3.2.1.31
			Bifidobacterium longum subsp. longum	strain=MCC10093		1	BLGT_03575	3.2.1.31
			Bifidobacterium longum subsp. longum	strain=MCC10094		1	BLGT_03575	3.2.1.31
			Bifidobacterium longum subsp. longum	strain=MCC10092		1	BLGT_03575	3.2.1.31
			Bifidobacterium longum subsp. longum	strain=MCC10112		1	BLGT_03575	3.2.1.31
			Bifidobacterium longum subsp. longum	strain=MCC10116		1	BLGT_03575	3.2.1.31
			Bifidobacterium longum subsp. longum	strain=MCC10100		1	BLGT_03575	3.2.1.31
			Bifidobacterium longum subsp. longum	strain=MCC10103		1	BLGT_03575	3.2.1.31
			Bifidobacterium longum subsp. longum	strain=MCC10091		100	BLGT_03575	3.2.1.31
			Bifidobacterium longum subsp. longum	strain=MCC10090		100	BLGT_03575	3.2.1.31
			Bifidobacterium longum subsp. longum	strain=MCC10096		1	BLGT_03575	3.2.1.31
			Bifidobacterium longum subsp. longum	strain=MCC10089		1	BLGT_03575	3.2.1.31
			Bifidobacterium longum subsp. longum	strain=MCC10087		1	BLGT_03575	3.2.1.31
			Bifidobacterium longum subsp. longum	strain=MCC10086		1	BLGT_03575	3.2.1.31
			Bifidobacterium longum subsp. longum	strain=MCC10084		1	BLGT_03575	3.2.1.31
			Bifidobacterium longum subsp. longum	strain=MCC10081		100	BLGT_03575	3.2.1.31
			Bifidobacterium longum subsp. longum	strain=MCC10080		1	BLGT_03575	3.2.1.31
			Bifidobacterium longum subsp. longum	strain=MCC10078		100	BLGT_03575	3.2.1.31
			Bifidobacterium longum subsp. longum	strain=MCC10079		1	BLGT_03575	3.2.1.31
			Bifidobacterium longum subsp. longum	strain=MCC10076		1	BLGT_03575	3.2.1.31
			Bifidobacterium longum subsp. longum	strain=MCC10075		100	BLGT_03575	3.2.1.31
			Bifidobacterium longum subsp. longum	strain=MCC10073		100	BLGT_03575	3.2.1.31
			Bifidobacterium longum subsp. longum	strain=MCC10071		100	BLGT_03575	3.2.1.31
			Bifidobacterium longum subsp. longum	strain=MCC10070		100	BLGT_03575	3.2.1.31
			Bifidobacterium longum subsp. longum	strain=MCC10069		100	BLGT_03575	3.2.1.31
			Bifidobacterium longum subsp. longum	strain=MCC10068		1	BLGT_03575	3.2.1.31
			Bifidobacterium longum subsp. longum	strain=MCC10067		1	BLGT_03575	3.2.1.31
			Bifidobacterium longum subsp. longum	strain=MCC10066		1	BLGT_03575	3.2.1.31
			Bifidobacterium longum subsp. longum	strain=MCC10064		1	BLGT_03575	3.2.1.31
			Bifidobacterium longum subsp. longum	strain=MCC10062		1	BLGT_03575	3.2.1.31
			Bifidobacterium longum subsp. longum	strain=MCC10055		100	BLGT_03575	3.2.1.31
			Bifidobacterium longum subsp. longum	strain=MCC10060		100	BLGT_03575	3.2.1.31
			Bifidobacterium longum subsp. longum	strain=MCC10056		100	BLGT_03575	3.2.1.31
			Bifidobacterium longum subsp. longum	strain=MCC10053		100	BLGT_03575	3.2.1.31
			Bifidobacterium longum subsp. longum	strain=MCC10052		1	BLGT_03575	3.2.1.31
			Bifidobacterium longum subsp. longum	strain=MCC10050		100	BLGT_03575	3.2.1.31
			Bifidobacterium longum subsp. longum	strain=MCC10048		1	BLGT_03575	3.2.1.31
			Bifidobacterium longum subsp. longum	strain=MCC10046		1	BLGT_03575	3.2.1.31
			Bifidobacterium longum subsp. longum	strain=MCC10045		1	BLGT_03575	3.2.1.31
			Bifidobacterium longum subsp. longum	strain=MCC10043		1	BLGT_03575	3.2.1.31
			Bifidobacterium longum subsp. longum	strain=MCC10044		1	BLGT_03575	3.2.1.31
			Bifidobacterium longum subsp. longum	strain=MCC10042		1	BLGT_03575	3.2.1.31
			Bifidobacterium longum subsp. longum	strain=MCC10041		1	BLGT_03575	3.2.1.31
			Bifidobacterium longum subsp. longum	strain=MCC10035		100	BLGT_03575	3.2.1.31
			Bifidobacterium longum subsp. longum	strain=MCC10036		1	BLGT_03575	3.2.1.31
			Bifidobacterium longum subsp. longum	strain=MCC10034		1	BLGT_03575	3.2.1.31
			Bifidobacterium longum subsp. longum	strain=MCC10033		1	BLGT_03575	3.2.1.31
			Bifidobacterium longum subsp. longum	strain=MCC10031		100	BLGT_03575	3.2.1.31
			Bifidobacterium longum subsp. longum	strain=MCC10029		1	BLGT_03575	3.2.1.31
			Bifidobacterium longum subsp. longum	strain=MCC10025		1	BLGT_03575	3.2.1.31
			Bifidobacterium longum subsp. longum	strain=MCC10023		1	BLGT_03575	3.2.1.31
			Bifidobacterium longum subsp. longum	strain=MCC10021		1	BLGT_03575	3.2.1.31
			Bifidobacterium longum subsp. longum	strain=MCC10022		1	BLGT_03575	3.2.1.31
			Bifidobacterium longum subsp. longum	strain=MCC10018		1	BLGT_03575	3.2.1.31
			Bifidobacterium longum subsp. longum	strain=MCC10015		100	BLGT_03575	3.2.1.31
			Bifidobacterium longum subsp. longum	strain=MCC10017		1	BLGT_03575	3.2.1.31
			Bifidobacterium longum subsp. longum	strain=MCC10014		1	BLGT_03575	3.2.1.31
			Bifidobacterium longum subsp. longum	strain=MCC10012		1	BLGT_03575	3.2.1.31
			Bifidobacterium longum subsp. longum	strain=MCC10010		100	BLGT_03575	3.2.1.31
			Bifidobacterium longum subsp. longum	strain=MCC10008		1	BLGT_03575	3.2.1.31
			Bifidobacterium longum subsp. longum	strain=MCC10007		100	BLGT_03575	3.2.1.31
			Bifidobacterium longum subsp. longum	strain=MCC10004		1	BLGT_03575	3.2.1.31
			Bifidobacterium longum subsp. longum	strain=MCC10003		1	BLGT_03575	3.2.1.31
			Bifidobacterium longum subsp. longum	strain=MCC10085		1	BLGT_03575	3.2.1.31
			Bifidobacterium longum subsp. longum	strain=MCC10083		1	BLGT_03575	3.2.1.31
			Bifidobacterium longum subsp. longum	strain=MCC10077		1	BLGT_03575	3.2.1.31
			Bifidobacterium longum subsp. longum	strain=MCC10074		1	BLGT_03575	3.2.1.31
			Bifidobacterium longum subsp. longum	strain=MCC10072		100	BLGT_03575	3.2.1.31
			Bifidobacterium longum subsp. longum	strain=MCC10058		100	BLGT_03575	3.2.1.31
			Bifidobacterium longum subsp. longum	strain=MCC10059		1	BLGT_03575	3.2.1.31
			Bifidobacterium longum subsp. longum	strain=MCC10054		1	BLGT_03575	3.2.1.31
			Bifidobacterium longum subsp. longum	strain=MCC10057		1	BLGT_03575	3.2.1.31
			Bifidobacterium longum subsp. longum	strain=MCC10051		1	BLGT_03575	3.2.1.31
			Bifidobacterium longum subsp. longum	strain=MCC10047		1	BLGT_03575	3.2.1.31
			Bifidobacterium longum subsp. longum	strain=MCC10039		1	BLGT_03575	3.2.1.31
			Bifidobacterium longum subsp. longum	strain=MCC10040		1	BLGT_03575	3.2.1.31
			Bifidobacterium longum subsp. longum	strain=MCC10030		1	BLGT_03575	3.2.1.31
			Bifidobacterium longum subsp. longum	strain=MCC10038		100	BLGT_03575	3.2.1.31
			Bifidobacterium longum subsp. longum	strain=MCC10028		1	BLGT_03575	3.2.1.31
			Bifidobacterium longum subsp. longum	strain=MCC10019		1	BLGT_03575	3.2.1.31
			Bifidobacterium longum subsp. longum	strain=MCC10027		100	BLGT_03575	3.2.1.31
			Bifidobacterium longum subsp. longum	strain=MCC10016		1	BLGT_03575	3.2.1.31
			Bifidobacterium longum subsp. longum	strain=MCC10011		100	BLGT_03575	3.2.1.31
			Bifidobacterium longum subsp. longum	strain=MCC10009		1	BLGT_03575	3.2.1.31
			Bifidobacterium longum subsp. longum	strain=MCC10006		100	BLGT_03575	3.2.1.31
			Bifidobacterium longum subsp. longum	strain=MCC10002		1	BLGT_03575	3.2.1.31
			Bifidobacterium longum subsp. longum	strain=MCC10212		100	BLGT_03575	3.2.1.31
			Bifidobacterium longum subsp. longum	strain=MCC10127		1	BLGT_03575	3.2.1.31
			Bifidobacterium longum subsp. longum	strain=MCC10130		1	BLGT_03575	3.2.1.31
			Bifidobacterium longum subsp. longum	strain=MCC10126		1	BLGT_03575	3.2.1.31
			Bifidobacterium longum subsp. longum	strain=MCC10124		100	BLGT_03575	3.2.1.31
			Bifidobacterium longum subsp. longum	strain=MCC10121		1	BLGT_03575	3.2.1.31
			Bifidobacterium longum subsp. longum	strain=MCC10118		1	BLGT_03575	3.2.1.31
			Bifidobacterium longum subsp. longum	strain=MCC10120		1	BLGT_03575	3.2.1.31
			Bifidobacterium longum subsp. longum	strain=MCC10117		1	BLGT_03575	3.2.1.31
			Bifidobacterium longum subsp. longum	strain=MCC10129		1	BLGT_03575	3.2.1.31
			Bifidobacterium longum subsp. longum	strain=MCC10128		1	BLGT_03575	3.2.1.31
			Bifidobacterium longum subsp. longum	strain=MCC10125		100	BLGT_03575	3.2.1.31
			Bifidobacterium longum subsp. longum	strain=MCC10123		1	BLGT_03575	3.2.1.31
			Bifidobacterium longum subsp. longum	strain=MCC10122		100	BLGT_03575	3.2.1.31
			Bifidobacterium longum subsp. longum	strain=MCC10119		1	BLGT_03575	3.2.1.31
			Bifidobacterium longum subsp. infantis	strain=UBBI-01		1	BLGT_03575	3.2.1.31
			Bifidobacterium longum subsp. infantis	strain=Bi-26		1	BLGT_03575	3.2.1.31
			Bifidobacterium longum subsp. longum	strain=CR15		1	BLGT_03575	3.2.1.31
			Bifidobacterium longum subsp. infantis	strain=BIO5478		1	BLGT_03575	3.2.1.31
			Bifidobacterium longum subsp. infantis	strain=NCTC13219		1	BLGT_03575	3.2.1.31
			Bifidobacterium longum subsp. infantis	strain=NCTC11817		1	BLGT_03575	3.2.1.31
			Bifidobacterium longum subsp. infantis		B.longum_ssp_infantis_4	1	BLGT_03575	3.2.1.31
			Bifidobacterium longum subsp. infantis		B.longum_ssp_infantis_6	1	BLGT_03575	3.2.1.31
			Bifidobacterium longum subsp. infantis		Bifidobacterium_longum_subsp_infantis_JG_Bg463	1	BLGT_03575	3.2.1.31
			Bifidobacterium longum subsp. infantis		Bifidobacterium_longum_subsp_infantis_JG_Bg463	1	BLGT_03575	3.2.1.31

## Sheet: GH34 and GH83
		Strain name	Instraspecific name	Isolate	Homology	Gen name	Glycosidase
		Bifidobacterium longum subsp. longum ATCC 55813	strain=ATCC 55813		100	Blon_0646	3.2.1.18
		Bifidobacterium longum subsp. infantis ATCC 15697 = JCM 1222 = DSM 20088	strain=ATCC 15697		100	Blon_0646	3.2.1.18
		Bifidobacterium longum subsp. longum JDM301	strain=JDM301		100	Blon_0646	3.2.1.18
		Bifidobacterium longum subsp. infantis CCUG 52486	strain=CCUG 52486		100	Blon_0646	3.2.1.18
		Bifidobacterium longum subsp. longum BBMN68	strain=BBMN68		100	Blon_0646	3.2.1.18
		Bifidobacterium longum subsp. longum JCM 1217	strain=JCM 1217		100	Blon_0646	3.2.1.18
		Bifidobacterium longum subsp. infantis 157F	strain=157F		100	Blon_0646	3.2.1.18
		Bifidobacterium longum subsp. longum F8	strain=F8		100	Blon_0646	3.2.1.18
		Bifidobacterium longum subsp. longum KACC 91563	strain=KACC 91563		100	Blon_0646	3.2.1.18
		Bifidobacterium longum subsp. longum 2-2B	strain=2-2B		100	Blon_0646	3.2.1.18
		Bifidobacterium longum subsp. longum 35B	strain=35B		100	Blon_0646	3.2.1.18
		Bifidobacterium longum subsp. longum 1-6B	strain=1-6B		100	Blon_0646	3.2.1.18
		Bifidobacterium longum subsp. longum 44B	strain=44B		100	Blon_0646	3.2.1.18
		Bifidobacterium longum subsp. infantis ATCC 15697 = JCM 1222 = DSM 20088	strain=JCM 1222		100	Blon_0646	3.2.1.18
		Bifidobacterium longum subsp. longum EK5	strain=EK5		100	Blon_0646	3.2.1.18
		Bifidobacterium longum subsp. longum 17-1B	strain=17-1B		100	Blon_0646	3.2.1.18
		Bifidobacterium longum subsp. longum 72B	strain=72B		100	Blon_0646	3.2.1.18
		Bifidobacterium longum subsp. longum 7-1B	strain=7-1B		100	Blon_0646	3.2.1.18
		Bifidobacterium longum subsp. longum 1-5B	strain=1-5B		100	Blon_0646	3.2.1.18
		Bifidobacterium longum subsp. infantis EK3	strain=EK3		100	Blon_0646	3.2.1.18
		Bifidobacterium longum subsp. longum EK13	strain=EK13		100	Blon_0646	3.2.1.18
		Bifidobacterium longum subsp. longum	strain=LMG 13197		100	Blon_0646	3.2.1.18
		Bifidobacterium longum subsp. longum GT15	strain=GT15		100	Blon_0646	3.2.1.18
		Bifidobacterium longum subsp. longum	strain=VMKB44		100	Blon_0646	3.2.1.18
		Bifidobacterium longum subsp. infantis	strain=BIC1206122787		100	Blon_0646	3.2.1.18
		Bifidobacterium longum subsp. infantis	strain=BIC1307292462		100	Blon_0646	3.2.1.18
		Bifidobacterium longum subsp. infantis	strain=BIC1401111250		100	Blon_0646	3.2.1.18
		Bifidobacterium longum subsp. infantis	strain=BIC1401212621a		100	Blon_0646	3.2.1.18
		Bifidobacterium longum subsp. infantis	strain=BIC1401212621b		100	Blon_0646	3.2.1.18
		Bifidobacterium longum subsp. infantis	strain=BIB1401242951		100	Blon_0646	3.2.1.18
		Bifidobacterium longum subsp. infantis	strain=BIB1401272845a		100	Blon_0646	3.2.1.18
		Bifidobacterium longum subsp. infantis	strain=BIB1401272845b		100	Blon_0646	3.2.1.18
		Bifidobacterium longum subsp. longum CECT 7347	strain=CECT 7347		100	Blon_0646	3.2.1.18
		Bifidobacterium longum subsp. longum	strain=BLOI2		100	Blon_0646	3.2.1.18
		Bifidobacterium longum subsp. infantis	strain=BT1		100	Blon_0646	3.2.1.18
		Bifidobacterium longum subsp. longum	strain=NCIMB8809		100	Blon_0646	3.2.1.18
		Bifidobacterium longum subsp. longum	strain=CCUG30698		100	Blon_0646	3.2.1.18
		Bifidobacterium longum subsp. longum	strain=9		100	Blon_0646	3.2.1.18
		Bifidobacterium longum subsp. longum	strain=7		100	Blon_0646	3.2.1.18
		Bifidobacterium longum subsp. longum	strain=MC-42		100	Blon_0646	3.2.1.18
		Bifidobacterium longum subsp. longum	strain=AH1206		100	Blon_0646	3.2.1.18
		Bifidobacterium longum subsp. infantis	strain=TPY12-1		100	Blon_0646	3.2.1.18
		Bifidobacterium longum subsp. longum	strain=296B		100	Blon_0646	3.2.1.18
		Bifidobacterium longum subsp. longum	strain=W11		100	Blon_0646	3.2.1.18
		Bifidobacterium longum subsp. infantis	strain=1888B		100	Blon_0646	3.2.1.18
		Bifidobacterium longum subsp. longum	strain=DS32_3		100	Blon_0646	3.2.1.18
		Bifidobacterium longum subsp. longum	strain=BORI		100	Blon_0646	3.2.1.18
		Bifidobacterium longum subsp. longum	strain=VKPM Ac-1636		100	Blon_0646	3.2.1.18
		Bifidobacterium longum subsp. longum	strain=C11A10B		100	Blon_0646	3.2.1.18
		Bifidobacterium longum subsp. longum	strain=MCC10114		100	Blon_0646	3.2.1.18
		Bifidobacterium longum subsp. longum	strain=MCC10113		100	Blon_0646	3.2.1.18
		Bifidobacterium longum subsp. longum	strain=MCC10115		100	Blon_0646	3.2.1.18
		Bifidobacterium longum subsp. longum	strain=MCC10111		100	Blon_0646	3.2.1.18
		Bifidobacterium longum subsp. longum	strain=MCC10108		100	Blon_0646	3.2.1.18
		Bifidobacterium longum subsp. longum	strain=MCC10101		100	Blon_0646	3.2.1.18
		Bifidobacterium longum subsp. longum	strain=MCC10106		100	Blon_0646	3.2.1.18
		Bifidobacterium longum subsp. longum	strain=MCC10099		100	Blon_0646	3.2.1.18
		Bifidobacterium longum subsp. longum	strain=MCC10102		100	Blon_0646	3.2.1.18
		Bifidobacterium longum subsp. longum	strain=MCC10107		100	Blon_0646	3.2.1.18
		Bifidobacterium longum subsp. longum	strain=MCC10097		100	Blon_0646	3.2.1.18
		Bifidobacterium longum subsp. longum	strain=MCC10098		100	Blon_0646	3.2.1.18
		Bifidobacterium longum subsp. longum	strain=MCC10095		100	Blon_0646	3.2.1.18
		Bifidobacterium longum subsp. longum	strain=MCC10093		100	Blon_0646	3.2.1.18
		Bifidobacterium longum subsp. longum	strain=MCC10094		100	Blon_0646	3.2.1.18
		Bifidobacterium longum subsp. longum	strain=MCC10092		100	Blon_0646	3.2.1.18
		Bifidobacterium longum subsp. longum	strain=MCC10112		100	Blon_0646	3.2.1.18
		Bifidobacterium longum subsp. longum	strain=MCC10116		100	Blon_0646	3.2.1.18
		Bifidobacterium longum subsp. longum	strain=MCC10100		100	Blon_0646	3.2.1.18
		Bifidobacterium longum subsp. longum	strain=MCC10103		100	Blon_0646	3.2.1.18
		Bifidobacterium longum subsp. longum	strain=MCC10091		100	Blon_0646	3.2.1.18
		Bifidobacterium longum subsp. longum	strain=MCC10090		100	Blon_0646	3.2.1.18
		Bifidobacterium longum subsp. longum	strain=MCC10096		100	Blon_0646	3.2.1.18
		Bifidobacterium longum subsp. longum	strain=MCC10089		100	Blon_0646	3.2.1.18
		Bifidobacterium longum subsp. longum	strain=MCC10087		100	Blon_0646	3.2.1.18
		Bifidobacterium longum subsp. longum	strain=MCC10086		100	Blon_0646	3.2.1.18
		Bifidobacterium longum subsp. longum	strain=MCC10084		100	Blon_0646	3.2.1.18
		Bifidobacterium longum subsp. longum	strain=MCC10081		100	Blon_0646	3.2.1.18
		Bifidobacterium longum subsp. longum	strain=MCC10080		100	Blon_0646	3.2.1.18
		Bifidobacterium longum subsp. longum	strain=MCC10078		100	Blon_0646	3.2.1.18
		Bifidobacterium longum subsp. longum	strain=MCC10079		100	Blon_0646	3.2.1.18
		Bifidobacterium longum subsp. longum	strain=MCC10076		100	Blon_0646	3.2.1.18
		Bifidobacterium longum subsp. longum	strain=MCC10075		100	Blon_0646	3.2.1.18
		Bifidobacterium longum subsp. longum	strain=MCC10073		100	Blon_0646	3.2.1.18
		Bifidobacterium longum subsp. longum	strain=MCC10071		100	Blon_0646	3.2.1.18
		Bifidobacterium longum subsp. longum	strain=MCC10070		100	Blon_0646	3.2.1.18
		Bifidobacterium longum subsp. longum	strain=MCC10069		100	Blon_0646	3.2.1.18
		Bifidobacterium longum subsp. longum	strain=MCC10068		100	Blon_0646	3.2.1.18
		Bifidobacterium longum subsp. longum	strain=MCC10067		100	Blon_0646	3.2.1.18
		Bifidobacterium longum subsp. longum	strain=MCC10066		100	Blon_0646	3.2.1.18
		Bifidobacterium longum subsp. longum	strain=MCC10064		100	Blon_0646	3.2.1.18
		Bifidobacterium longum subsp. longum	strain=MCC10062		100	Blon_0646	3.2.1.18
		Bifidobacterium longum subsp. longum	strain=MCC10055		100	Blon_0646	3.2.1.18
		Bifidobacterium longum subsp. longum	strain=MCC10060		100	Blon_0646	3.2.1.18
		Bifidobacterium longum subsp. longum	strain=MCC10056		100	Blon_0646	3.2.1.18
		Bifidobacterium longum subsp. longum	strain=MCC10053		100	Blon_0646	3.2.1.18
		Bifidobacterium longum subsp. longum	strain=MCC10052		100	Blon_0646	3.2.1.18
		Bifidobacterium longum subsp. longum	strain=MCC10050		100	Blon_0646	3.2.1.18
		Bifidobacterium longum subsp. longum	strain=MCC10048		100	Blon_0646	3.2.1.18
		Bifidobacterium longum subsp. longum	strain=MCC10046		100	Blon_0646	3.2.1.18
		Bifidobacterium longum subsp. longum	strain=MCC10045		100	Blon_0646	3.2.1.18
		Bifidobacterium longum subsp. longum	strain=MCC10043		100	Blon_0646	3.2.1.18
		Bifidobacterium longum subsp. longum	strain=MCC10044		100	Blon_0646	3.2.1.18
		Bifidobacterium longum subsp. longum	strain=MCC10042		100	Blon_0646	3.2.1.18
		Bifidobacterium longum subsp. longum	strain=MCC10041		100	Blon_0646	3.2.1.18
		Bifidobacterium longum subsp. longum	strain=MCC10035		100	Blon_0646	3.2.1.18
		Bifidobacterium longum subsp. longum	strain=MCC10036		100	Blon_0646	3.2.1.18
		Bifidobacterium longum subsp. longum	strain=MCC10034		100	Blon_0646	3.2.1.18
		Bifidobacterium longum subsp. longum	strain=MCC10033		100	Blon_0646	3.2.1.18
		Bifidobacterium longum subsp. longum	strain=MCC10031		100	Blon_0646	3.2.1.18
		Bifidobacterium longum subsp. longum	strain=MCC10029		100	Blon_0646	3.2.1.18
		Bifidobacterium longum subsp. longum	strain=MCC10025		100	Blon_0646	3.2.1.18
		Bifidobacterium longum subsp. longum	strain=MCC10023		100	Blon_0646	3.2.1.18
		Bifidobacterium longum subsp. longum	strain=MCC10021		100	Blon_0646	3.2.1.18
		Bifidobacterium longum subsp. longum	strain=MCC10022		100	Blon_0646	3.2.1.18
		Bifidobacterium longum subsp. longum	strain=MCC10018		100	Blon_0646	3.2.1.18
		Bifidobacterium longum subsp. longum	strain=MCC10015		100	Blon_0646	3.2.1.18
		Bifidobacterium longum subsp. longum	strain=MCC10017		100	Blon_0646	3.2.1.18
		Bifidobacterium longum subsp. longum	strain=MCC10014		100	Blon_0646	3.2.1.18
		Bifidobacterium longum subsp. longum	strain=MCC10012		100	Blon_0646	3.2.1.18
		Bifidobacterium longum subsp. longum	strain=MCC10010		100	Blon_0646	3.2.1.18
		Bifidobacterium longum subsp. longum	strain=MCC10008		100	Blon_0646	3.2.1.18
		Bifidobacterium longum subsp. longum	strain=MCC10007		100	Blon_0646	3.2.1.18
		Bifidobacterium longum subsp. longum	strain=MCC10004		100	Blon_0646	3.2.1.18
		Bifidobacterium longum subsp. longum	strain=MCC10003		100	Blon_0646	3.2.1.18
		Bifidobacterium longum subsp. longum	strain=MCC10085		100	Blon_0646	3.2.1.18
		Bifidobacterium longum subsp. longum	strain=MCC10083		100	Blon_0646	3.2.1.18
		Bifidobacterium longum subsp. longum	strain=MCC10077		100	Blon_0646	3.2.1.18
		Bifidobacterium longum subsp. longum	strain=MCC10074		100	Blon_0646	3.2.1.18
		Bifidobacterium longum subsp. longum	strain=MCC10072		100	Blon_0646	3.2.1.18
		Bifidobacterium longum subsp. longum	strain=MCC10058		100	Blon_0646	3.2.1.18
		Bifidobacterium longum subsp. longum	strain=MCC10059		100	Blon_0646	3.2.1.18
		Bifidobacterium longum subsp. longum	strain=MCC10054		100	Blon_0646	3.2.1.18
		Bifidobacterium longum subsp. longum	strain=MCC10057		100	Blon_0646	3.2.1.18
		Bifidobacterium longum subsp. longum	strain=MCC10051		100	Blon_0646	3.2.1.18
		Bifidobacterium longum subsp. longum	strain=MCC10047		100	Blon_0646	3.2.1.18
		Bifidobacterium longum subsp. longum	strain=MCC10039		100	Blon_0646	3.2.1.18
		Bifidobacterium longum subsp. longum	strain=MCC10040		100	Blon_0646	3.2.1.18
		Bifidobacterium longum subsp. longum	strain=MCC10030		100	Blon_0646	3.2.1.18
		Bifidobacterium longum subsp. longum	strain=MCC10038		100	Blon_0646	3.2.1.18
		Bifidobacterium longum subsp. longum	strain=MCC10028		100	Blon_0646	3.2.1.18
		Bifidobacterium longum subsp. longum	strain=MCC10019		100	Blon_0646	3.2.1.18
		Bifidobacterium longum subsp. longum	strain=MCC10027		100	Blon_0646	3.2.1.18
		Bifidobacterium longum subsp. longum	strain=MCC10016		100	Blon_0646	3.2.1.18
		Bifidobacterium longum subsp. longum	strain=MCC10011		100	Blon_0646	3.2.1.18
		Bifidobacterium longum subsp. longum	strain=MCC10009		100	Blon_0646	3.2.1.18
		Bifidobacterium longum subsp. longum	strain=MCC10006		100	Blon_0646	3.2.1.18
		Bifidobacterium longum subsp. longum	strain=MCC10002		100	Blon_0646	3.2.1.18
		Bifidobacterium longum subsp. longum	strain=MCC10212		100	Blon_0646	3.2.1.18
		Bifidobacterium longum subsp. longum	strain=MCC10127		100	Blon_0646	3.2.1.18
		Bifidobacterium longum subsp. longum	strain=MCC10130		100	Blon_0646	3.2.1.18
		Bifidobacterium longum subsp. longum	strain=MCC10126		100	Blon_0646	3.2.1.18
		Bifidobacterium longum subsp. longum	strain=MCC10124		100	Blon_0646	3.2.1.18
		Bifidobacterium longum subsp. longum	strain=MCC10121		100	Blon_0646	3.2.1.18
		Bifidobacterium longum subsp. longum	strain=MCC10118		100	Blon_0646	3.2.1.18
		Bifidobacterium longum subsp. longum	strain=MCC10120		100	Blon_0646	3.2.1.18
		Bifidobacterium longum subsp. longum	strain=MCC10117		100	Blon_0646	3.2.1.18
		Bifidobacterium longum subsp. longum	strain=MCC10129		100	Blon_0646	3.2.1.18
		Bifidobacterium longum subsp. longum	strain=MCC10128		100	Blon_0646	3.2.1.18
		Bifidobacterium longum subsp. longum	strain=MCC10125		100	Blon_0646	3.2.1.18
		Bifidobacterium longum subsp. longum	strain=MCC10123		100	Blon_0646	3.2.1.18
		Bifidobacterium longum subsp. longum	strain=MCC10122		100	Blon_0646	3.2.1.18
		Bifidobacterium longum subsp. longum	strain=MCC10119		100	Blon_0646	3.2.1.18
		Bifidobacterium longum subsp. infantis	strain=UBBI-01		100	Blon_0646	3.2.1.18
		Bifidobacterium longum subsp. infantis	strain=Bi-26		100	Blon_0646	3.2.1.18
		Bifidobacterium longum subsp. longum	strain=CR15		100	Blon_0646	3.2.1.18
		Bifidobacterium longum subsp. infantis	strain=BIO5478		100	Blon_0646	3.2.1.18
		Bifidobacterium longum subsp. infantis	strain=NCTC13219		100	Blon_0646	3.2.1.18
		Bifidobacterium longum subsp. infantis	strain=NCTC11817		100	Blon_0646	3.2.1.18
		Bifidobacterium longum subsp. infantis		B.longum_ssp_infantis_4	100	Blon_0646	3.2.1.18
		Bifidobacterium longum subsp. infantis		B.longum_ssp_infantis_6	100	Blon_0646	3.2.1.18
		Bifidobacterium longum subsp. infantis		Bifidobacterium_longum_subsp_infantis_JG_Bg463	100	Blon_0646	3.2.1.18
		Bifidobacterium longum subsp. infantis		Bifidobacterium_longum_subsp_infantis_JG_Bg463	100	Blon_0646	3.2.1.18
		Bifidobacterium longum subsp. longum ATCC 55813	strain=ATCC 55813		1	Blon_2348	3.2.1.18
		Bifidobacterium longum subsp. infantis ATCC 15697 = JCM 1222 = DSM 20088	strain=ATCC 15697		1	Blon_2348	3.2.1.18
		Bifidobacterium longum subsp. longum JDM301	strain=JDM301		1	Blon_2348	3.2.1.18
		Bifidobacterium longum subsp. infantis CCUG 52486	strain=CCUG 52486		1	Blon_2348	3.2.1.18
		Bifidobacterium longum subsp. longum BBMN68	strain=BBMN68		1	Blon_2348	3.2.1.18
		Bifidobacterium longum subsp. longum JCM 1217	strain=JCM 1217		1	Blon_2348	3.2.1.18
		Bifidobacterium longum subsp. infantis 157F	strain=157F		1	Blon_2348	3.2.1.18
		Bifidobacterium longum subsp. longum F8	strain=F8		1	Blon_2348	3.2.1.18
		Bifidobacterium longum subsp. longum KACC 91563	strain=KACC 91563		1	Blon_2348	3.2.1.18
		Bifidobacterium longum subsp. longum 2-2B	strain=2-2B		1	Blon_2348	3.2.1.18
		Bifidobacterium longum subsp. longum 35B	strain=35B		1	Blon_2348	3.2.1.18
		Bifidobacterium longum subsp. longum 1-6B	strain=1-6B		1	Blon_2348	3.2.1.18
		Bifidobacterium longum subsp. longum 44B	strain=44B		1	Blon_2348	3.2.1.18
		Bifidobacterium longum subsp. infantis ATCC 15697 = JCM 1222 = DSM 20088	strain=JCM 1222		1	Blon_2348	3.2.1.18
		Bifidobacterium longum subsp. longum EK5	strain=EK5		1	Blon_2348	3.2.1.18
		Bifidobacterium longum subsp. longum 17-1B	strain=17-1B		1	Blon_2348	3.2.1.18
		Bifidobacterium longum subsp. longum 72B	strain=72B		1	Blon_2348	3.2.1.18
		Bifidobacterium longum subsp. longum 7-1B	strain=7-1B		1	Blon_2348	3.2.1.18
		Bifidobacterium longum subsp. longum 1-5B	strain=1-5B		1	Blon_2348	3.2.1.18
		Bifidobacterium longum subsp. infantis EK3	strain=EK3		1	Blon_2348	3.2.1.18
		Bifidobacterium longum subsp. longum EK13	strain=EK13		1	Blon_2348	3.2.1.18
		Bifidobacterium longum subsp. longum	strain=LMG 13197		1	Blon_2348	3.2.1.18
		Bifidobacterium longum subsp. longum GT15	strain=GT15		1	Blon_2348	3.2.1.18
		Bifidobacterium longum subsp. longum	strain=VMKB44		1	Blon_2348	3.2.1.18
		Bifidobacterium longum subsp. infantis	strain=BIC1206122787		1	Blon_2348	3.2.1.18
		Bifidobacterium longum subsp. infantis	strain=BIC1307292462		1	Blon_2348	3.2.1.18
		Bifidobacterium longum subsp. infantis	strain=BIC1401111250		1	Blon_2348	3.2.1.18
		Bifidobacterium longum subsp. infantis	strain=BIC1401212621a		1	Blon_2348	3.2.1.18
		Bifidobacterium longum subsp. infantis	strain=BIC1401212621b		1	Blon_2348	3.2.1.18
		Bifidobacterium longum subsp. infantis	strain=BIB1401242951		1	Blon_2348	3.2.1.18
		Bifidobacterium longum subsp. infantis	strain=BIB1401272845a		1	Blon_2348	3.2.1.18
		Bifidobacterium longum subsp. infantis	strain=BIB1401272845b		1	Blon_2348	3.2.1.18
		Bifidobacterium longum subsp. longum CECT 7347	strain=CECT 7347		1	Blon_2348	3.2.1.18
		Bifidobacterium longum subsp. longum	strain=BLOI2		1	Blon_2348	3.2.1.18
		Bifidobacterium longum subsp. infantis	strain=BT1		1	Blon_2348	3.2.1.18
		Bifidobacterium longum subsp. longum	strain=NCIMB8809		1	Blon_2348	3.2.1.18
		Bifidobacterium longum subsp. longum	strain=CCUG30698		1	Blon_2348	3.2.1.18
		Bifidobacterium longum subsp. longum	strain=9		1	Blon_2348	3.2.1.18
		Bifidobacterium longum subsp. longum	strain=7		1	Blon_2348	3.2.1.18
		Bifidobacterium longum subsp. longum	strain=MC-42		1	Blon_2348	3.2.1.18
		Bifidobacterium longum subsp. longum	strain=AH1206		1	Blon_2348	3.2.1.18
		Bifidobacterium longum subsp. infantis	strain=TPY12-1		1	Blon_2348	3.2.1.18
		Bifidobacterium longum subsp. longum	strain=296B		1	Blon_2348	3.2.1.18
		Bifidobacterium longum subsp. longum	strain=W11		1	Blon_2348	3.2.1.18
		Bifidobacterium longum subsp. infantis	strain=1888B		1	Blon_2348	3.2.1.18
		Bifidobacterium longum subsp. longum	strain=DS32_3		1	Blon_2348	3.2.1.18
		Bifidobacterium longum subsp. longum	strain=BORI		1	Blon_2348	3.2.1.18
		Bifidobacterium longum subsp. longum	strain=VKPM Ac-1636		1	Blon_2348	3.2.1.18
		Bifidobacterium longum subsp. longum	strain=C11A10B		1	Blon_2348	3.2.1.18
		Bifidobacterium longum subsp. longum	strain=MCC10114		1	Blon_2348	3.2.1.18
		Bifidobacterium longum subsp. longum	strain=MCC10113		1	Blon_2348	3.2.1.18
		Bifidobacterium longum subsp. longum	strain=MCC10115		1	Blon_2348	3.2.1.18
		Bifidobacterium longum subsp. longum	strain=MCC10111		1	Blon_2348	3.2.1.18
		Bifidobacterium longum subsp. longum	strain=MCC10108		1	Blon_2348	3.2.1.18
		Bifidobacterium longum subsp. longum	strain=MCC10101		1	Blon_2348	3.2.1.18
		Bifidobacterium longum subsp. longum	strain=MCC10106		1	Blon_2348	3.2.1.18
		Bifidobacterium longum subsp. longum	strain=MCC10099		1	Blon_2348	3.2.1.18
		Bifidobacterium longum subsp. longum	strain=MCC10102		1	Blon_2348	3.2.1.18
		Bifidobacterium longum subsp. longum	strain=MCC10107		1	Blon_2348	3.2.1.18
		Bifidobacterium longum subsp. longum	strain=MCC10097		1	Blon_2348	3.2.1.18
		Bifidobacterium longum subsp. longum	strain=MCC10098		1	Blon_2348	3.2.1.18
		Bifidobacterium longum subsp. longum	strain=MCC10095		1	Blon_2348	3.2.1.18
		Bifidobacterium longum subsp. longum	strain=MCC10093		1	Blon_2348	3.2.1.18
		Bifidobacterium longum subsp. longum	strain=MCC10094		1	Blon_2348	3.2.1.18
		Bifidobacterium longum subsp. longum	strain=MCC10092		1	Blon_2348	3.2.1.18
		Bifidobacterium longum subsp. longum	strain=MCC10112		1	Blon_2348	3.2.1.18
		Bifidobacterium longum subsp. longum	strain=MCC10116		1	Blon_2348	3.2.1.18
		Bifidobacterium longum subsp. longum	strain=MCC10100		1	Blon_2348	3.2.1.18
		Bifidobacterium longum subsp. longum	strain=MCC10103		1	Blon_2348	3.2.1.18
		Bifidobacterium longum subsp. longum	strain=MCC10091		1	Blon_2348	3.2.1.18
		Bifidobacterium longum subsp. longum	strain=MCC10090		1	Blon_2348	3.2.1.18
		Bifidobacterium longum subsp. longum	strain=MCC10096		1	Blon_2348	3.2.1.18
		Bifidobacterium longum subsp. longum	strain=MCC10089		1	Blon_2348	3.2.1.18
		Bifidobacterium longum subsp. longum	strain=MCC10087		1	Blon_2348	3.2.1.18
		Bifidobacterium longum subsp. longum	strain=MCC10086		1	Blon_2348	3.2.1.18
		Bifidobacterium longum subsp. longum	strain=MCC10084		1	Blon_2348	3.2.1.18
		Bifidobacterium longum subsp. longum	strain=MCC10081		1	Blon_2348	3.2.1.18
		Bifidobacterium longum subsp. longum	strain=MCC10080		1	Blon_2348	3.2.1.18
		Bifidobacterium longum subsp. longum	strain=MCC10078		1	Blon_2348	3.2.1.18
		Bifidobacterium longum subsp. longum	strain=MCC10079		1	Blon_2348	3.2.1.18
		Bifidobacterium longum subsp. longum	strain=MCC10076		1	Blon_2348	3.2.1.18
		Bifidobacterium longum subsp. longum	strain=MCC10075		1	Blon_2348	3.2.1.18
		Bifidobacterium longum subsp. longum	strain=MCC10073		1	Blon_2348	3.2.1.18
		Bifidobacterium longum subsp. longum	strain=MCC10071		1	Blon_2348	3.2.1.18
		Bifidobacterium longum subsp. longum	strain=MCC10070		1	Blon_2348	3.2.1.18
		Bifidobacterium longum subsp. longum	strain=MCC10069		1	Blon_2348	3.2.1.18
		Bifidobacterium longum subsp. longum	strain=MCC10068		1	Blon_2348	3.2.1.18
		Bifidobacterium longum subsp. longum	strain=MCC10067		1	Blon_2348	3.2.1.18
		Bifidobacterium longum subsp. longum	strain=MCC10066		1	Blon_2348	3.2.1.18
		Bifidobacterium longum subsp. longum	strain=MCC10064		1	Blon_2348	3.2.1.18
		Bifidobacterium longum subsp. longum	strain=MCC10062		1	Blon_2348	3.2.1.18
		Bifidobacterium longum subsp. longum	strain=MCC10055		1	Blon_2348	3.2.1.18
		Bifidobacterium longum subsp. longum	strain=MCC10060		1	Blon_2348	3.2.1.18
		Bifidobacterium longum subsp. longum	strain=MCC10056		1	Blon_2348	3.2.1.18
		Bifidobacterium longum subsp. longum	strain=MCC10053		1	Blon_2348	3.2.1.18
		Bifidobacterium longum subsp. longum	strain=MCC10052		1	Blon_2348	3.2.1.18
		Bifidobacterium longum subsp. longum	strain=MCC10050		1	Blon_2348	3.2.1.18
		Bifidobacterium longum subsp. longum	strain=MCC10048		1	Blon_2348	3.2.1.18
		Bifidobacterium longum subsp. longum	strain=MCC10046		1	Blon_2348	3.2.1.18
		Bifidobacterium longum subsp. longum	strain=MCC10045		1	Blon_2348	3.2.1.18
		Bifidobacterium longum subsp. longum	strain=MCC10043		1	Blon_2348	3.2.1.18
		Bifidobacterium longum subsp. longum	strain=MCC10044		1	Blon_2348	3.2.1.18
		Bifidobacterium longum subsp. longum	strain=MCC10042		1	Blon_2348	3.2.1.18
		Bifidobacterium longum subsp. longum	strain=MCC10041		1	Blon_2348	3.2.1.18
		Bifidobacterium longum subsp. longum	strain=MCC10035		1	Blon_2348	3.2.1.18
		Bifidobacterium longum subsp. longum	strain=MCC10036		1	Blon_2348	3.2.1.18
		Bifidobacterium longum subsp. longum	strain=MCC10034		1	Blon_2348	3.2.1.18
		Bifidobacterium longum subsp. longum	strain=MCC10033		1	Blon_2348	3.2.1.18
		Bifidobacterium longum subsp. longum	strain=MCC10031		1	Blon_2348	3.2.1.18
		Bifidobacterium longum subsp. longum	strain=MCC10029		1	Blon_2348	3.2.1.18
		Bifidobacterium longum subsp. longum	strain=MCC10025		1	Blon_2348	3.2.1.18
		Bifidobacterium longum subsp. longum	strain=MCC10023		1	Blon_2348	3.2.1.18
		Bifidobacterium longum subsp. longum	strain=MCC10021		1	Blon_2348	3.2.1.18
		Bifidobacterium longum subsp. longum	strain=MCC10022		1	Blon_2348	3.2.1.18
		Bifidobacterium longum subsp. longum	strain=MCC10018		1	Blon_2348	3.2.1.18
		Bifidobacterium longum subsp. longum	strain=MCC10015		1	Blon_2348	3.2.1.18
		Bifidobacterium longum subsp. longum	strain=MCC10017		1	Blon_2348	3.2.1.18
		Bifidobacterium longum subsp. longum	strain=MCC10014		1	Blon_2348	3.2.1.18
		Bifidobacterium longum subsp. longum	strain=MCC10012		1	Blon_2348	3.2.1.18
		Bifidobacterium longum subsp. longum	strain=MCC10010		1	Blon_2348	3.2.1.18
		Bifidobacterium longum subsp. longum	strain=MCC10008		1	Blon_2348	3.2.1.18
		Bifidobacterium longum subsp. longum	strain=MCC10007		1	Blon_2348	3.2.1.18
		Bifidobacterium longum subsp. longum	strain=MCC10004		1	Blon_2348	3.2.1.18
		Bifidobacterium longum subsp. longum	strain=MCC10003		1	Blon_2348	3.2.1.18
		Bifidobacterium longum subsp. longum	strain=MCC10085		1	Blon_2348	3.2.1.18
		Bifidobacterium longum subsp. longum	strain=MCC10083		1	Blon_2348	3.2.1.18
		Bifidobacterium longum subsp. longum	strain=MCC10077		1	Blon_2348	3.2.1.18
		Bifidobacterium longum subsp. longum	strain=MCC10074		1	Blon_2348	3.2.1.18
		Bifidobacterium longum subsp. longum	strain=MCC10072		1	Blon_2348	3.2.1.18
		Bifidobacterium longum subsp. longum	strain=MCC10058		1	Blon_2348	3.2.1.18
		Bifidobacterium longum subsp. longum	strain=MCC10059		1	Blon_2348	3.2.1.18
		Bifidobacterium longum subsp. longum	strain=MCC10054		1	Blon_2348	3.2.1.18
		Bifidobacterium longum subsp. longum	strain=MCC10057		1	Blon_2348	3.2.1.18
		Bifidobacterium longum subsp. longum	strain=MCC10051		1	Blon_2348	3.2.1.18
		Bifidobacterium longum subsp. longum	strain=MCC10047		1	Blon_2348	3.2.1.18
		Bifidobacterium longum subsp. longum	strain=MCC10039		1	Blon_2348	3.2.1.18
		Bifidobacterium longum subsp. longum	strain=MCC10040		1	Blon_2348	3.2.1.18
		Bifidobacterium longum subsp. longum	strain=MCC10030		1	Blon_2348	3.2.1.18
		Bifidobacterium longum subsp. longum	strain=MCC10038		1	Blon_2348	3.2.1.18
		Bifidobacterium longum subsp. longum	strain=MCC10028		1	Blon_2348	3.2.1.18
		Bifidobacterium longum subsp. longum	strain=MCC10019		1	Blon_2348	3.2.1.18
		Bifidobacterium longum subsp. longum	strain=MCC10027		1	Blon_2348	3.2.1.18
		Bifidobacterium longum subsp. longum	strain=MCC10016		1	Blon_2348	3.2.1.18
		Bifidobacterium longum subsp. longum	strain=MCC10011		1	Blon_2348	3.2.1.18
		Bifidobacterium longum subsp. longum	strain=MCC10009		1	Blon_2348	3.2.1.18
		Bifidobacterium longum subsp. longum	strain=MCC10006		1	Blon_2348	3.2.1.18
		Bifidobacterium longum subsp. longum	strain=MCC10002		1	Blon_2348	3.2.1.18
		Bifidobacterium longum subsp. longum	strain=MCC10212		1	Blon_2348	3.2.1.18
		Bifidobacterium longum subsp. longum	strain=MCC10127		1	Blon_2348	3.2.1.18
		Bifidobacterium longum subsp. longum	strain=MCC10130		1	Blon_2348	3.2.1.18
		Bifidobacterium longum subsp. longum	strain=MCC10126		1	Blon_2348	3.2.1.18
		Bifidobacterium longum subsp. longum	strain=MCC10124		1	Blon_2348	3.2.1.18
		Bifidobacterium longum subsp. longum	strain=MCC10121		1	Blon_2348	3.2.1.18
		Bifidobacterium longum subsp. longum	strain=MCC10118		1	Blon_2348	3.2.1.18
		Bifidobacterium longum subsp. longum	strain=MCC10120		1	Blon_2348	3.2.1.18
		Bifidobacterium longum subsp. longum	strain=MCC10117		1	Blon_2348	3.2.1.18
		Bifidobacterium longum subsp. longum	strain=MCC10129		1	Blon_2348	3.2.1.18
		Bifidobacterium longum subsp. longum	strain=MCC10128		1	Blon_2348	3.2.1.18
		Bifidobacterium longum subsp. longum	strain=MCC10125		1	Blon_2348	3.2.1.18
		Bifidobacterium longum subsp. longum	strain=MCC10123		1	Blon_2348	3.2.1.18
		Bifidobacterium longum subsp. longum	strain=MCC10122		1	Blon_2348	3.2.1.18
		Bifidobacterium longum subsp. longum	strain=MCC10119		1	Blon_2348	3.2.1.18
		Bifidobacterium longum subsp. infantis	strain=UBBI-01		1	Blon_2348	3.2.1.18
		Bifidobacterium longum subsp. infantis	strain=Bi-26		1	Blon_2348	3.2.1.18
		Bifidobacterium longum subsp. longum	strain=CR15		1	Blon_2348	3.2.1.18
		Bifidobacterium longum subsp. infantis	strain=BIO5478		1	Blon_2348	3.2.1.18
		Bifidobacterium longum subsp. infantis	strain=NCTC13219		1	Blon_2348	3.2.1.18
		Bifidobacterium longum subsp. infantis	strain=NCTC11817		1	Blon_2348	3.2.1.18
		Bifidobacterium longum subsp. infantis		B.longum_ssp_infantis_4	1	Blon_2348	3.2.1.18
		Bifidobacterium longum subsp. infantis		B.longum_ssp_infantis_6	1	Blon_2348	3.2.1.18
		Bifidobacterium longum subsp. infantis		Bifidobacterium_longum_subsp_infantis_JG_Bg463	1	Blon_2348	3.2.1.18
		Bifidobacterium longum subsp. infantis		Bifidobacterium_longum_subsp_infantis_JG_Bg463	1	Blon_2348	3.2.1.18
		Bifidobacterium longum subsp. longum ATCC 55813	strain=ATCC 55813		1	BLIJ_0651	3.2.1.18
		Bifidobacterium longum subsp. infantis ATCC 15697 = JCM 1222 = DSM 20088	strain=ATCC 15697		100	BLIJ_0651	3.2.1.18
		Bifidobacterium longum subsp. longum JDM301	strain=JDM301		1	BLIJ_0651	3.2.1.18
		Bifidobacterium longum subsp. infantis CCUG 52486	strain=CCUG 52486		1	BLIJ_0651	3.2.1.18
		Bifidobacterium longum subsp. longum BBMN68	strain=BBMN68		1	BLIJ_0651	3.2.1.18
		Bifidobacterium longum subsp. longum JCM 1217	strain=JCM 1217		1	BLIJ_0651	3.2.1.18
		Bifidobacterium longum subsp. infantis 157F	strain=157F		1	BLIJ_0651	3.2.1.18
		Bifidobacterium longum subsp. longum F8	strain=F8		1	BLIJ_0651	3.2.1.18
		Bifidobacterium longum subsp. longum KACC 91563	strain=KACC 91563		1	BLIJ_0651	3.2.1.18
		Bifidobacterium longum subsp. longum 2-2B	strain=2-2B		1	BLIJ_0651	3.2.1.18
		Bifidobacterium longum subsp. longum 35B	strain=35B		1	BLIJ_0651	3.2.1.18
		Bifidobacterium longum subsp. longum 1-6B	strain=1-6B		1	BLIJ_0651	3.2.1.18
		Bifidobacterium longum subsp. longum 44B	strain=44B		1	BLIJ_0651	3.2.1.18
		Bifidobacterium longum subsp. infantis ATCC 15697 = JCM 1222 = DSM 20088	strain=JCM 1222		100	BLIJ_0651	3.2.1.18
		Bifidobacterium longum subsp. longum EK5	strain=EK5		1	BLIJ_0651	3.2.1.18
		Bifidobacterium longum subsp. longum 17-1B	strain=17-1B		1	BLIJ_0651	3.2.1.18
		Bifidobacterium longum subsp. longum 72B	strain=72B		1	BLIJ_0651	3.2.1.18
		Bifidobacterium longum subsp. longum 7-1B	strain=7-1B		1	BLIJ_0651	3.2.1.18
		Bifidobacterium longum subsp. longum 1-5B	strain=1-5B		1	BLIJ_0651	3.2.1.18
		Bifidobacterium longum subsp. infantis EK3	strain=EK3		100	BLIJ_0651	3.2.1.18
		Bifidobacterium longum subsp. longum EK13	strain=EK13		1	BLIJ_0651	3.2.1.18
		Bifidobacterium longum subsp. longum	strain=LMG 13197		1	BLIJ_0651	3.2.1.18
		Bifidobacterium longum subsp. longum GT15	strain=GT15		1	BLIJ_0651	3.2.1.18
		Bifidobacterium longum subsp. longum	strain=VMKB44		1	BLIJ_0651	3.2.1.18
		Bifidobacterium longum subsp. infantis	strain=BIC1206122787		100	BLIJ_0651	3.2.1.18
		Bifidobacterium longum subsp. infantis	strain=BIC1307292462		100	BLIJ_0651	3.2.1.18
		Bifidobacterium longum subsp. infantis	strain=BIC1401111250		100	BLIJ_0651	3.2.1.18
		Bifidobacterium longum subsp. infantis	strain=BIC1401212621a		100	BLIJ_0651	3.2.1.18
		Bifidobacterium longum subsp. infantis	strain=BIC1401212621b		100	BLIJ_0651	3.2.1.18
		Bifidobacterium longum subsp. infantis	strain=BIB1401242951		100	BLIJ_0651	3.2.1.18
		Bifidobacterium longum subsp. infantis	strain=BIB1401272845a		100	BLIJ_0651	3.2.1.18
		Bifidobacterium longum subsp. infantis	strain=BIB1401272845b		100	BLIJ_0651	3.2.1.18
		Bifidobacterium longum subsp. longum CECT 7347	strain=CECT 7347		1	BLIJ_0651	3.2.1.18
		Bifidobacterium longum subsp. longum	strain=BLOI2		1	BLIJ_0651	3.2.1.18
		Bifidobacterium longum subsp. infantis	strain=BT1		100	BLIJ_0651	3.2.1.18
		Bifidobacterium longum subsp. longum	strain=NCIMB8809		1	BLIJ_0651	3.2.1.18
		Bifidobacterium longum subsp. longum	strain=CCUG30698		1	BLIJ_0651	3.2.1.18
		Bifidobacterium longum subsp. longum	strain=9		1	BLIJ_0651	3.2.1.18
		Bifidobacterium longum subsp. longum	strain=7		1	BLIJ_0651	3.2.1.18
		Bifidobacterium longum subsp. longum	strain=MC-42		1	BLIJ_0651	3.2.1.18
		Bifidobacterium longum subsp. longum	strain=AH1206		1	BLIJ_0651	3.2.1.18
		Bifidobacterium longum subsp. infantis	strain=TPY12-1		100	BLIJ_0651	3.2.1.18
		Bifidobacterium longum subsp. longum	strain=296B		1	BLIJ_0651	3.2.1.18
		Bifidobacterium longum subsp. longum	strain=W11		1	BLIJ_0651	3.2.1.18
		Bifidobacterium longum subsp. infantis	strain=1888B		100	BLIJ_0651	3.2.1.18
		Bifidobacterium longum subsp. longum	strain=DS32_3		1	BLIJ_0651	3.2.1.18
		Bifidobacterium longum subsp. longum	strain=BORI		1	BLIJ_0651	3.2.1.18
		Bifidobacterium longum subsp. longum	strain=VKPM Ac-1636		1	BLIJ_0651	3.2.1.18
		Bifidobacterium longum subsp. longum	strain=C11A10B		1	BLIJ_0651	3.2.1.18
		Bifidobacterium longum subsp. longum	strain=MCC10114		1	BLIJ_0651	3.2.1.18
		Bifidobacterium longum subsp. longum	strain=MCC10113		1	BLIJ_0651	3.2.1.18
		Bifidobacterium longum subsp. longum	strain=MCC10115		1	BLIJ_0651	3.2.1.18
		Bifidobacterium longum subsp. longum	strain=MCC10111		1	BLIJ_0651	3.2.1.18
		Bifidobacterium longum subsp. longum	strain=MCC10108		1	BLIJ_0651	3.2.1.18
		Bifidobacterium longum subsp. longum	strain=MCC10101		1	BLIJ_0651	3.2.1.18
		Bifidobacterium longum subsp. longum	strain=MCC10106		1	BLIJ_0651	3.2.1.18
		Bifidobacterium longum subsp. longum	strain=MCC10099		100	BLIJ_0651	3.2.1.18
		Bifidobacterium longum subsp. longum	strain=MCC10102		100	BLIJ_0651	3.2.1.18
		Bifidobacterium longum subsp. longum	strain=MCC10107		1	BLIJ_0651	3.2.1.18
		Bifidobacterium longum subsp. longum	strain=MCC10097		1	BLIJ_0651	3.2.1.18
		Bifidobacterium longum subsp. longum	strain=MCC10098		1	BLIJ_0651	3.2.1.18
		Bifidobacterium longum subsp. longum	strain=MCC10095		1	BLIJ_0651	3.2.1.18
		Bifidobacterium longum subsp. longum	strain=MCC10093		100	BLIJ_0651	3.2.1.18
		Bifidobacterium longum subsp. longum	strain=MCC10094		1	BLIJ_0651	3.2.1.18
		Bifidobacterium longum subsp. longum	strain=MCC10092		100	BLIJ_0651	3.2.1.18
		Bifidobacterium longum subsp. longum	strain=MCC10112		1	BLIJ_0651	3.2.1.18
		Bifidobacterium longum subsp. longum	strain=MCC10116		1	BLIJ_0651	3.2.1.18
		Bifidobacterium longum subsp. longum	strain=MCC10100		100	BLIJ_0651	3.2.1.18
		Bifidobacterium longum subsp. longum	strain=MCC10103		1	BLIJ_0651	3.2.1.18
		Bifidobacterium longum subsp. longum	strain=MCC10091		1	BLIJ_0651	3.2.1.18
		Bifidobacterium longum subsp. longum	strain=MCC10090		1	BLIJ_0651	3.2.1.18
		Bifidobacterium longum subsp. longum	strain=MCC10096		1	BLIJ_0651	3.2.1.18
		Bifidobacterium longum subsp. longum	strain=MCC10089		100	BLIJ_0651	3.2.1.18
		Bifidobacterium longum subsp. longum	strain=MCC10087		1	BLIJ_0651	3.2.1.18
		Bifidobacterium longum subsp. longum	strain=MCC10086		1	BLIJ_0651	3.2.1.18
		Bifidobacterium longum subsp. longum	strain=MCC10084		1	BLIJ_0651	3.2.1.18
		Bifidobacterium longum subsp. longum	strain=MCC10081		1	BLIJ_0651	3.2.1.18
		Bifidobacterium longum subsp. longum	strain=MCC10080		1	BLIJ_0651	3.2.1.18
		Bifidobacterium longum subsp. longum	strain=MCC10078		1	BLIJ_0651	3.2.1.18
		Bifidobacterium longum subsp. longum	strain=MCC10079		1	BLIJ_0651	3.2.1.18
		Bifidobacterium longum subsp. longum	strain=MCC10076		1	BLIJ_0651	3.2.1.18
		Bifidobacterium longum subsp. longum	strain=MCC10075		1	BLIJ_0651	3.2.1.18
		Bifidobacterium longum subsp. longum	strain=MCC10073		1	BLIJ_0651	3.2.1.18
		Bifidobacterium longum subsp. longum	strain=MCC10071		1	BLIJ_0651	3.2.1.18
		Bifidobacterium longum subsp. longum	strain=MCC10070		1	BLIJ_0651	3.2.1.18
		Bifidobacterium longum subsp. longum	strain=MCC10069		1	BLIJ_0651	3.2.1.18
		Bifidobacterium longum subsp. longum	strain=MCC10068		100	BLIJ_0651	3.2.1.18
		Bifidobacterium longum subsp. longum	strain=MCC10067		100	BLIJ_0651	3.2.1.18
		Bifidobacterium longum subsp. longum	strain=MCC10066		1	BLIJ_0651	3.2.1.18
		Bifidobacterium longum subsp. longum	strain=MCC10064		1	BLIJ_0651	3.2.1.18
		Bifidobacterium longum subsp. longum	strain=MCC10062		1	BLIJ_0651	3.2.1.18
		Bifidobacterium longum subsp. longum	strain=MCC10055		1	BLIJ_0651	3.2.1.18
		Bifidobacterium longum subsp. longum	strain=MCC10060		1	BLIJ_0651	3.2.1.18
		Bifidobacterium longum subsp. longum	strain=MCC10056		1	BLIJ_0651	3.2.1.18
		Bifidobacterium longum subsp. longum	strain=MCC10053		1	BLIJ_0651	3.2.1.18
		Bifidobacterium longum subsp. longum	strain=MCC10052		1	BLIJ_0651	3.2.1.18
		Bifidobacterium longum subsp. longum	strain=MCC10050		1	BLIJ_0651	3.2.1.18
		Bifidobacterium longum subsp. longum	strain=MCC10048		1	BLIJ_0651	3.2.1.18
		Bifidobacterium longum subsp. longum	strain=MCC10046		1	BLIJ_0651	3.2.1.18
		Bifidobacterium longum subsp. longum	strain=MCC10045		1	BLIJ_0651	3.2.1.18
		Bifidobacterium longum subsp. longum	strain=MCC10043		100	BLIJ_0651	3.2.1.18
		Bifidobacterium longum subsp. longum	strain=MCC10044		1	BLIJ_0651	3.2.1.18
		Bifidobacterium longum subsp. longum	strain=MCC10042		1	BLIJ_0651	3.2.1.18
		Bifidobacterium longum subsp. longum	strain=MCC10041		1	BLIJ_0651	3.2.1.18
		Bifidobacterium longum subsp. longum	strain=MCC10035		100	BLIJ_0651	3.2.1.18
		Bifidobacterium longum subsp. longum	strain=MCC10036		1	BLIJ_0651	3.2.1.18
		Bifidobacterium longum subsp. longum	strain=MCC10034		1	BLIJ_0651	3.2.1.18
		Bifidobacterium longum subsp. longum	strain=MCC10033		100	BLIJ_0651	3.2.1.18
		Bifidobacterium longum subsp. longum	strain=MCC10031		1	BLIJ_0651	3.2.1.18
		Bifidobacterium longum subsp. longum	strain=MCC10029		1	BLIJ_0651	3.2.1.18
		Bifidobacterium longum subsp. longum	strain=MCC10025		1	BLIJ_0651	3.2.1.18
		Bifidobacterium longum subsp. longum	strain=MCC10023		100	BLIJ_0651	3.2.1.18
		Bifidobacterium longum subsp. longum	strain=MCC10021		1	BLIJ_0651	3.2.1.18
		Bifidobacterium longum subsp. longum	strain=MCC10022		1	BLIJ_0651	3.2.1.18
		Bifidobacterium longum subsp. longum	strain=MCC10018		1	BLIJ_0651	3.2.1.18
		Bifidobacterium longum subsp. longum	strain=MCC10015		1	BLIJ_0651	3.2.1.18
		Bifidobacterium longum subsp. longum	strain=MCC10017		100	BLIJ_0651	3.2.1.18
		Bifidobacterium longum subsp. longum	strain=MCC10014		1	BLIJ_0651	3.2.1.18
		Bifidobacterium longum subsp. longum	strain=MCC10012		1	BLIJ_0651	3.2.1.18
		Bifidobacterium longum subsp. longum	strain=MCC10010		1	BLIJ_0651	3.2.1.18
		Bifidobacterium longum subsp. longum	strain=MCC10008		100	BLIJ_0651	3.2.1.18
		Bifidobacterium longum subsp. longum	strain=MCC10007		1	BLIJ_0651	3.2.1.18
		Bifidobacterium longum subsp. longum	strain=MCC10004		1	BLIJ_0651	3.2.1.18
		Bifidobacterium longum subsp. longum	strain=MCC10003		1	BLIJ_0651	3.2.1.18
		Bifidobacterium longum subsp. longum	strain=MCC10085		1	BLIJ_0651	3.2.1.18
		Bifidobacterium longum subsp. longum	strain=MCC10083		1	BLIJ_0651	3.2.1.18
		Bifidobacterium longum subsp. longum	strain=MCC10077		1	BLIJ_0651	3.2.1.18
		Bifidobacterium longum subsp. longum	strain=MCC10074		1	BLIJ_0651	3.2.1.18
		Bifidobacterium longum subsp. longum	strain=MCC10072		1	BLIJ_0651	3.2.1.18
		Bifidobacterium longum subsp. longum	strain=MCC10058		1	BLIJ_0651	3.2.1.18
		Bifidobacterium longum subsp. longum	strain=MCC10059		1	BLIJ_0651	3.2.1.18
		Bifidobacterium longum subsp. longum	strain=MCC10054		1	BLIJ_0651	3.2.1.18
		Bifidobacterium longum subsp. longum	strain=MCC10057		100	BLIJ_0651	3.2.1.18
		Bifidobacterium longum subsp. longum	strain=MCC10051		1	BLIJ_0651	3.2.1.18
		Bifidobacterium longum subsp. longum	strain=MCC10047		1	BLIJ_0651	3.2.1.18
		Bifidobacterium longum subsp. longum	strain=MCC10039		100	BLIJ_0651	3.2.1.18
		Bifidobacterium longum subsp. longum	strain=MCC10040		1	BLIJ_0651	3.2.1.18
		Bifidobacterium longum subsp. longum	strain=MCC10030		1	BLIJ_0651	3.2.1.18
		Bifidobacterium longum subsp. longum	strain=MCC10038		1	BLIJ_0651	3.2.1.18
		Bifidobacterium longum subsp. longum	strain=MCC10028		1	BLIJ_0651	3.2.1.18
		Bifidobacterium longum subsp. longum	strain=MCC10019		1	BLIJ_0651	3.2.1.18
		Bifidobacterium longum subsp. longum	strain=MCC10027		1	BLIJ_0651	3.2.1.18
		Bifidobacterium longum subsp. longum	strain=MCC10016		1	BLIJ_0651	3.2.1.18
		Bifidobacterium longum subsp. longum	strain=MCC10011		1	BLIJ_0651	3.2.1.18
		Bifidobacterium longum subsp. longum	strain=MCC10009		1	BLIJ_0651	3.2.1.18
		Bifidobacterium longum subsp. longum	strain=MCC10006		1	BLIJ_0651	3.2.1.18
		Bifidobacterium longum subsp. longum	strain=MCC10002		100	BLIJ_0651	3.2.1.18
		Bifidobacterium longum subsp. longum	strain=MCC10212		1	BLIJ_0651	3.2.1.18
		Bifidobacterium longum subsp. longum	strain=MCC10127		1	BLIJ_0651	3.2.1.18
		Bifidobacterium longum subsp. longum	strain=MCC10130		1	BLIJ_0651	3.2.1.18
		Bifidobacterium longum subsp. longum	strain=MCC10126		1	BLIJ_0651	3.2.1.18
		Bifidobacterium longum subsp. longum	strain=MCC10124		1	BLIJ_0651	3.2.1.18
		Bifidobacterium longum subsp. longum	strain=MCC10121		100	BLIJ_0651	3.2.1.18
		Bifidobacterium longum subsp. longum	strain=MCC10118		100	BLIJ_0651	3.2.1.18
		Bifidobacterium longum subsp. longum	strain=MCC10120		100	BLIJ_0651	3.2.1.18
		Bifidobacterium longum subsp. longum	strain=MCC10117		1	BLIJ_0651	3.2.1.18
		Bifidobacterium longum subsp. longum	strain=MCC10129		1	BLIJ_0651	3.2.1.18
		Bifidobacterium longum subsp. longum	strain=MCC10128		1	BLIJ_0651	3.2.1.18
		Bifidobacterium longum subsp. longum	strain=MCC10125		1	BLIJ_0651	3.2.1.18
		Bifidobacterium longum subsp. longum	strain=MCC10123		100	BLIJ_0651	3.2.1.18
		Bifidobacterium longum subsp. longum	strain=MCC10122		1	BLIJ_0651	3.2.1.18
		Bifidobacterium longum subsp. longum	strain=MCC10119		1	BLIJ_0651	3.2.1.18
		Bifidobacterium longum subsp. infantis	strain=UBBI-01		100	BLIJ_0651	3.2.1.18
		Bifidobacterium longum subsp. infantis	strain=Bi-26		100	BLIJ_0651	3.2.1.18
		Bifidobacterium longum subsp. longum	strain=CR15		1	BLIJ_0651	3.2.1.18
		Bifidobacterium longum subsp. infantis	strain=BIO5478		100	BLIJ_0651	3.2.1.18
		Bifidobacterium longum subsp. infantis	strain=NCTC13219		100	BLIJ_0651	3.2.1.18
		Bifidobacterium longum subsp. infantis	strain=NCTC11817		100	BLIJ_0651	3.2.1.18
		Bifidobacterium longum subsp. infantis		B.longum_ssp_infantis_4	100	BLIJ_0651	3.2.1.18
		Bifidobacterium longum subsp. infantis		B.longum_ssp_infantis_6	100	BLIJ_0651	3.2.1.18
		Bifidobacterium longum subsp. infantis		Bifidobacterium_longum_subsp_infantis_JG_Bg463	100	BLIJ_0651	3.2.1.18
		Bifidobacterium longum subsp. infantis		Bifidobacterium_longum_subsp_infantis_JG_Bg463	100	BLIJ_0651	3.2.1.18
		Bifidobacterium longum subsp. longum ATCC 55813	strain=ATCC 55813		1	BLIJ_2422	3.2.1.18
		Bifidobacterium longum subsp. infantis ATCC 15697 = JCM 1222 = DSM 20088	strain=ATCC 15697		100	BLIJ_2422	3.2.1.18
		Bifidobacterium longum subsp. longum JDM301	strain=JDM301		1	BLIJ_2422	3.2.1.18
		Bifidobacterium longum subsp. infantis CCUG 52486	strain=CCUG 52486		1	BLIJ_2422	3.2.1.18
		Bifidobacterium longum subsp. longum BBMN68	strain=BBMN68		1	BLIJ_2422	3.2.1.18
		Bifidobacterium longum subsp. longum JCM 1217	strain=JCM 1217		1	BLIJ_2422	3.2.1.18
		Bifidobacterium longum subsp. infantis 157F	strain=157F		100	BLIJ_2422	3.2.1.18
		Bifidobacterium longum subsp. longum F8	strain=F8		1	BLIJ_2422	3.2.1.18
		Bifidobacterium longum subsp. longum KACC 91563	strain=KACC 91563		1	BLIJ_2422	3.2.1.18
		Bifidobacterium longum subsp. longum 2-2B	strain=2-2B		1	BLIJ_2422	3.2.1.18
		Bifidobacterium longum subsp. longum 35B	strain=35B		1	BLIJ_2422	3.2.1.18
		Bifidobacterium longum subsp. longum 1-6B	strain=1-6B		100	BLIJ_2422	3.2.1.18
		Bifidobacterium longum subsp. longum 44B	strain=44B		100	BLIJ_2422	3.2.1.18
		Bifidobacterium longum subsp. infantis ATCC 15697 = JCM 1222 = DSM 20088	strain=JCM 1222		100	BLIJ_2422	3.2.1.18
		Bifidobacterium longum subsp. longum EK5	strain=EK5		1	BLIJ_2422	3.2.1.18
		Bifidobacterium longum subsp. longum 17-1B	strain=17-1B		1	BLIJ_2422	3.2.1.18
		Bifidobacterium longum subsp. longum 72B	strain=72B		1	BLIJ_2422	3.2.1.18
		Bifidobacterium longum subsp. longum 7-1B	strain=7-1B		1	BLIJ_2422	3.2.1.18
		Bifidobacterium longum subsp. longum 1-5B	strain=1-5B		1	BLIJ_2422	3.2.1.18
		Bifidobacterium longum subsp. infantis EK3	strain=EK3		100	BLIJ_2422	3.2.1.18
		Bifidobacterium longum subsp. longum EK13	strain=EK13		1	BLIJ_2422	3.2.1.18
		Bifidobacterium longum subsp. longum	strain=LMG 13197		1	BLIJ_2422	3.2.1.18
		Bifidobacterium longum subsp. longum GT15	strain=GT15		1	BLIJ_2422	3.2.1.18
		Bifidobacterium longum subsp. longum	strain=VMKB44		1	BLIJ_2422	3.2.1.18
		Bifidobacterium longum subsp. infantis	strain=BIC1206122787		100	BLIJ_2422	3.2.1.18
		Bifidobacterium longum subsp. infantis	strain=BIC1307292462		100	BLIJ_2422	3.2.1.18
		Bifidobacterium longum subsp. infantis	strain=BIC1401111250		100	BLIJ_2422	3.2.1.18
		Bifidobacterium longum subsp. infantis	strain=BIC1401212621a		100	BLIJ_2422	3.2.1.18
		Bifidobacterium longum subsp. infantis	strain=BIC1401212621b		100	BLIJ_2422	3.2.1.18
		Bifidobacterium longum subsp. infantis	strain=BIB1401242951		100	BLIJ_2422	3.2.1.18
		Bifidobacterium longum subsp. infantis	strain=BIB1401272845a		100	BLIJ_2422	3.2.1.18
		Bifidobacterium longum subsp. infantis	strain=BIB1401272845b		100	BLIJ_2422	3.2.1.18
		Bifidobacterium longum subsp. longum CECT 7347	strain=CECT 7347		100	BLIJ_2422	3.2.1.18
		Bifidobacterium longum subsp. longum	strain=BLOI2		1	BLIJ_2422	3.2.1.18
		Bifidobacterium longum subsp. infantis	strain=BT1		100	BLIJ_2422	3.2.1.18
		Bifidobacterium longum subsp. longum	strain=NCIMB8809		1	BLIJ_2422	3.2.1.18
		Bifidobacterium longum subsp. longum	strain=CCUG30698		1	BLIJ_2422	3.2.1.18
		Bifidobacterium longum subsp. longum	strain=9		1	BLIJ_2422	3.2.1.18
		Bifidobacterium longum subsp. longum	strain=7		1	BLIJ_2422	3.2.1.18
		Bifidobacterium longum subsp. longum	strain=MC-42		1	BLIJ_2422	3.2.1.18
		Bifidobacterium longum subsp. longum	strain=AH1206		100	BLIJ_2422	3.2.1.18
		Bifidobacterium longum subsp. infantis	strain=TPY12-1		100	BLIJ_2422	3.2.1.18
		Bifidobacterium longum subsp. longum	strain=296B		1	BLIJ_2422	3.2.1.18
		Bifidobacterium longum subsp. longum	strain=W11		1	BLIJ_2422	3.2.1.18
		Bifidobacterium longum subsp. infantis	strain=1888B		100	BLIJ_2422	3.2.1.18
		Bifidobacterium longum subsp. longum	strain=DS32_3		1	BLIJ_2422	3.2.1.18
		Bifidobacterium longum subsp. longum	strain=BORI		1	BLIJ_2422	3.2.1.18
		Bifidobacterium longum subsp. longum	strain=VKPM Ac-1636		1	BLIJ_2422	3.2.1.18
		Bifidobacterium longum subsp. longum	strain=C11A10B		100	BLIJ_2422	3.2.1.18
		Bifidobacterium longum subsp. longum	strain=MCC10114		1	BLIJ_2422	3.2.1.18
		Bifidobacterium longum subsp. longum	strain=MCC10113		1	BLIJ_2422	3.2.1.18
		Bifidobacterium longum subsp. longum	strain=MCC10115		100	BLIJ_2422	3.2.1.18
		Bifidobacterium longum subsp. longum	strain=MCC10111		1	BLIJ_2422	3.2.1.18
		Bifidobacterium longum subsp. longum	strain=MCC10108		1	BLIJ_2422	3.2.1.18
		Bifidobacterium longum subsp. longum	strain=MCC10101		1	BLIJ_2422	3.2.1.18
		Bifidobacterium longum subsp. longum	strain=MCC10106		1	BLIJ_2422	3.2.1.18
		Bifidobacterium longum subsp. longum	strain=MCC10099		1	BLIJ_2422	3.2.1.18
		Bifidobacterium longum subsp. longum	strain=MCC10102		1	BLIJ_2422	3.2.1.18
		Bifidobacterium longum subsp. longum	strain=MCC10107		1	BLIJ_2422	3.2.1.18
		Bifidobacterium longum subsp. longum	strain=MCC10097		1	BLIJ_2422	3.2.1.18
		Bifidobacterium longum subsp. longum	strain=MCC10098		1	BLIJ_2422	3.2.1.18
		Bifidobacterium longum subsp. longum	strain=MCC10095		1	BLIJ_2422	3.2.1.18
		Bifidobacterium longum subsp. longum	strain=MCC10093		1	BLIJ_2422	3.2.1.18
		Bifidobacterium longum subsp. longum	strain=MCC10094		1	BLIJ_2422	3.2.1.18
		Bifidobacterium longum subsp. longum	strain=MCC10092		1	BLIJ_2422	3.2.1.18
		Bifidobacterium longum subsp. longum	strain=MCC10112		1	BLIJ_2422	3.2.1.18
		Bifidobacterium longum subsp. longum	strain=MCC10116		1	BLIJ_2422	3.2.1.18
		Bifidobacterium longum subsp. longum	strain=MCC10100		100	BLIJ_2422	3.2.1.18
		Bifidobacterium longum subsp. longum	strain=MCC10103		1	BLIJ_2422	3.2.1.18
		Bifidobacterium longum subsp. longum	strain=MCC10091		1	BLIJ_2422	3.2.1.18
		Bifidobacterium longum subsp. longum	strain=MCC10090		1	BLIJ_2422	3.2.1.18
		Bifidobacterium longum subsp. longum	strain=MCC10096		1	BLIJ_2422	3.2.1.18
		Bifidobacterium longum subsp. longum	strain=MCC10089		1	BLIJ_2422	3.2.1.18
		Bifidobacterium longum subsp. longum	strain=MCC10087		1	BLIJ_2422	3.2.1.18
		Bifidobacterium longum subsp. longum	strain=MCC10086		1	BLIJ_2422	3.2.1.18
		Bifidobacterium longum subsp. longum	strain=MCC10084		1	BLIJ_2422	3.2.1.18
		Bifidobacterium longum subsp. longum	strain=MCC10081		1	BLIJ_2422	3.2.1.18
		Bifidobacterium longum subsp. longum	strain=MCC10080		1	BLIJ_2422	3.2.1.18
		Bifidobacterium longum subsp. longum	strain=MCC10078		1	BLIJ_2422	3.2.1.18
		Bifidobacterium longum subsp. longum	strain=MCC10079		1	BLIJ_2422	3.2.1.18
		Bifidobacterium longum subsp. longum	strain=MCC10076		1	BLIJ_2422	3.2.1.18
		Bifidobacterium longum subsp. longum	strain=MCC10075		1	BLIJ_2422	3.2.1.18
		Bifidobacterium longum subsp. longum	strain=MCC10073		1	BLIJ_2422	3.2.1.18
		Bifidobacterium longum subsp. longum	strain=MCC10071		1	BLIJ_2422	3.2.1.18
		Bifidobacterium longum subsp. longum	strain=MCC10070		1	BLIJ_2422	3.2.1.18
		Bifidobacterium longum subsp. longum	strain=MCC10069		1	BLIJ_2422	3.2.1.18
		Bifidobacterium longum subsp. longum	strain=MCC10068		1	BLIJ_2422	3.2.1.18
		Bifidobacterium longum subsp. longum	strain=MCC10067		1	BLIJ_2422	3.2.1.18
		Bifidobacterium longum subsp. longum	strain=MCC10066		1	BLIJ_2422	3.2.1.18
		Bifidobacterium longum subsp. longum	strain=MCC10064		1	BLIJ_2422	3.2.1.18
		Bifidobacterium longum subsp. longum	strain=MCC10062		1	BLIJ_2422	3.2.1.18
		Bifidobacterium longum subsp. longum	strain=MCC10055		1	BLIJ_2422	3.2.1.18
		Bifidobacterium longum subsp. longum	strain=MCC10060		1	BLIJ_2422	3.2.1.18
		Bifidobacterium longum subsp. longum	strain=MCC10056		1	BLIJ_2422	3.2.1.18
		Bifidobacterium longum subsp. longum	strain=MCC10053		1	BLIJ_2422	3.2.1.18
		Bifidobacterium longum subsp. longum	strain=MCC10052		1	BLIJ_2422	3.2.1.18
		Bifidobacterium longum subsp. longum	strain=MCC10050		1	BLIJ_2422	3.2.1.18
		Bifidobacterium longum subsp. longum	strain=MCC10048		1	BLIJ_2422	3.2.1.18
		Bifidobacterium longum subsp. longum	strain=MCC10046		1	BLIJ_2422	3.2.1.18
		Bifidobacterium longum subsp. longum	strain=MCC10045		100	BLIJ_2422	3.2.1.18
		Bifidobacterium longum subsp. longum	strain=MCC10043		1	BLIJ_2422	3.2.1.18
		Bifidobacterium longum subsp. longum	strain=MCC10044		1	BLIJ_2422	3.2.1.18
		Bifidobacterium longum subsp. longum	strain=MCC10042		1	BLIJ_2422	3.2.1.18
		Bifidobacterium longum subsp. longum	strain=MCC10041		1	BLIJ_2422	3.2.1.18
		Bifidobacterium longum subsp. longum	strain=MCC10035		100	BLIJ_2422	3.2.1.18
		Bifidobacterium longum subsp. longum	strain=MCC10036		100	BLIJ_2422	3.2.1.18
		Bifidobacterium longum subsp. longum	strain=MCC10034		1	BLIJ_2422	3.2.1.18
		Bifidobacterium longum subsp. longum	strain=MCC10033		1	BLIJ_2422	3.2.1.18
		Bifidobacterium longum subsp. longum	strain=MCC10031		1	BLIJ_2422	3.2.1.18
		Bifidobacterium longum subsp. longum	strain=MCC10029		1	BLIJ_2422	3.2.1.18
		Bifidobacterium longum subsp. longum	strain=MCC10025		1	BLIJ_2422	3.2.1.18
		Bifidobacterium longum subsp. longum	strain=MCC10023		1	BLIJ_2422	3.2.1.18
		Bifidobacterium longum subsp. longum	strain=MCC10021		1	BLIJ_2422	3.2.1.18
		Bifidobacterium longum subsp. longum	strain=MCC10022		1	BLIJ_2422	3.2.1.18
		Bifidobacterium longum subsp. longum	strain=MCC10018		1	BLIJ_2422	3.2.1.18
		Bifidobacterium longum subsp. longum	strain=MCC10015		1	BLIJ_2422	3.2.1.18
		Bifidobacterium longum subsp. longum	strain=MCC10017		1	BLIJ_2422	3.2.1.18
		Bifidobacterium longum subsp. longum	strain=MCC10014		1	BLIJ_2422	3.2.1.18
		Bifidobacterium longum subsp. longum	strain=MCC10012		1	BLIJ_2422	3.2.1.18
		Bifidobacterium longum subsp. longum	strain=MCC10010		1	BLIJ_2422	3.2.1.18
		Bifidobacterium longum subsp. longum	strain=MCC10008		1	BLIJ_2422	3.2.1.18
		Bifidobacterium longum subsp. longum	strain=MCC10007		100	BLIJ_2422	3.2.1.18
		Bifidobacterium longum subsp. longum	strain=MCC10004		1	BLIJ_2422	3.2.1.18
		Bifidobacterium longum subsp. longum	strain=MCC10003		1	BLIJ_2422	3.2.1.18
		Bifidobacterium longum subsp. longum	strain=MCC10085		1	BLIJ_2422	3.2.1.18
		Bifidobacterium longum subsp. longum	strain=MCC10083		1	BLIJ_2422	3.2.1.18
		Bifidobacterium longum subsp. longum	strain=MCC10077		100	BLIJ_2422	3.2.1.18
		Bifidobacterium longum subsp. longum	strain=MCC10074		1	BLIJ_2422	3.2.1.18
		Bifidobacterium longum subsp. longum	strain=MCC10072		1	BLIJ_2422	3.2.1.18
		Bifidobacterium longum subsp. longum	strain=MCC10058		1	BLIJ_2422	3.2.1.18
		Bifidobacterium longum subsp. longum	strain=MCC10059		1	BLIJ_2422	3.2.1.18
		Bifidobacterium longum subsp. longum	strain=MCC10054		1	BLIJ_2422	3.2.1.18
		Bifidobacterium longum subsp. longum	strain=MCC10057		1	BLIJ_2422	3.2.1.18
		Bifidobacterium longum subsp. longum	strain=MCC10051		1	BLIJ_2422	3.2.1.18
		Bifidobacterium longum subsp. longum	strain=MCC10047		1	BLIJ_2422	3.2.1.18
		Bifidobacterium longum subsp. longum	strain=MCC10039		1	BLIJ_2422	3.2.1.18
		Bifidobacterium longum subsp. longum	strain=MCC10040		1	BLIJ_2422	3.2.1.18
		Bifidobacterium longum subsp. longum	strain=MCC10030		1	BLIJ_2422	3.2.1.18
		Bifidobacterium longum subsp. longum	strain=MCC10038		1	BLIJ_2422	3.2.1.18
		Bifidobacterium longum subsp. longum	strain=MCC10028		1	BLIJ_2422	3.2.1.18
		Bifidobacterium longum subsp. longum	strain=MCC10019		1	BLIJ_2422	3.2.1.18
		Bifidobacterium longum subsp. longum	strain=MCC10027		1	BLIJ_2422	3.2.1.18
		Bifidobacterium longum subsp. longum	strain=MCC10016		1	BLIJ_2422	3.2.1.18
		Bifidobacterium longum subsp. longum	strain=MCC10011		1	BLIJ_2422	3.2.1.18
		Bifidobacterium longum subsp. longum	strain=MCC10009		1	BLIJ_2422	3.2.1.18
		Bifidobacterium longum subsp. longum	strain=MCC10006		1	BLIJ_2422	3.2.1.18
		Bifidobacterium longum subsp. longum	strain=MCC10002		1	BLIJ_2422	3.2.1.18
		Bifidobacterium longum subsp. longum	strain=MCC10212		1	BLIJ_2422	3.2.1.18
		Bifidobacterium longum subsp. longum	strain=MCC10127		1	BLIJ_2422	3.2.1.18
		Bifidobacterium longum subsp. longum	strain=MCC10130		1	BLIJ_2422	3.2.1.18
		Bifidobacterium longum subsp. longum	strain=MCC10126		1	BLIJ_2422	3.2.1.18
		Bifidobacterium longum subsp. longum	strain=MCC10124		1	BLIJ_2422	3.2.1.18
		Bifidobacterium longum subsp. longum	strain=MCC10121		1	BLIJ_2422	3.2.1.18
		Bifidobacterium longum subsp. longum	strain=MCC10118		1	BLIJ_2422	3.2.1.18
		Bifidobacterium longum subsp. longum	strain=MCC10120		1	BLIJ_2422	3.2.1.18
		Bifidobacterium longum subsp. longum	strain=MCC10117		1	BLIJ_2422	3.2.1.18
		Bifidobacterium longum subsp. longum	strain=MCC10129		1	BLIJ_2422	3.2.1.18
		Bifidobacterium longum subsp. longum	strain=MCC10128		1	BLIJ_2422	3.2.1.18
		Bifidobacterium longum subsp. longum	strain=MCC10125		1	BLIJ_2422	3.2.1.18
		Bifidobacterium longum subsp. longum	strain=MCC10123		1	BLIJ_2422	3.2.1.18
		Bifidobacterium longum subsp. longum	strain=MCC10122		1	BLIJ_2422	3.2.1.18
		Bifidobacterium longum subsp. longum	strain=MCC10119		1	BLIJ_2422	3.2.1.18
		Bifidobacterium longum subsp. infantis	strain=UBBI-01		100	BLIJ_2422	3.2.1.18
		Bifidobacterium longum subsp. infantis	strain=Bi-26		100	BLIJ_2422	3.2.1.18
		Bifidobacterium longum subsp. longum	strain=CR15		1	BLIJ_2422	3.2.1.18
		Bifidobacterium longum subsp. infantis	strain=BIO5478		100	BLIJ_2422	3.2.1.18
		Bifidobacterium longum subsp. infantis	strain=NCTC13219		1	BLIJ_2422	3.2.1.18
		Bifidobacterium longum subsp. infantis	strain=NCTC11817		100	BLIJ_2422	3.2.1.18
		Bifidobacterium longum subsp. infantis		B.longum_ssp_infantis_4	100	BLIJ_2422	3.2.1.18
		Bifidobacterium longum subsp. infantis		B.longum_ssp_infantis_6	100	BLIJ_2422	3.2.1.18
		Bifidobacterium longum subsp. infantis		Bifidobacterium_longum_subsp_infantis_JG_Bg463	100	BLIJ_2422	3.2.1.18
		Bifidobacterium longum subsp. infantis		Bifidobacterium_longum_subsp_infantis_JG_Bg463	100	BLIJ_2422	3.2.1.18
